# Supplementary material for: The Crosstalk between SARS-CoV-2 Infection and the RAA System in Essential Hypertension—Analyses Using Systems Approach
Source: Int J Mol Sci. 2021 Sep 29;22(19):10518. doi: 10.3390/ijms221910518 (PMC8508810; doi:10.3390/ijms221910518)
Supplement: Supplementary file 1 [file ijms-22-10518-s001.zip]

Archive with 2 entries (2 files):
- 0125.spped
- 0125.project
