# Supplementary material for: The Crosstalk between SARS-CoV-2 Infection and the RAA System in Essential Hypertension—Analyses Using Systems Approach
Source: Int J Mol Sci. 2021 Sep 29;22(19):10518. doi: 10.3390/ijms221910518 (PMC8508810; doi:10.3390/ijms221910518)
Supplement: Supplementary file 1 [file ijms-22-10518-s001.zip › 0125.spped]

<?xml version="1.0" encoding="utf-8"?>
<?xml-stylesheet type="text/xsl" href="/xsl/spped2svg.xsl"?>
<Snoopy version="2" revision="1.13">
  <netclass name="Petri Net"/>
  <nodeclasses count="4">
    <nodeclass count="55" name="Place">
      <node id="226" net="1">
        <attribute name="Name" id="227" net="1">
          <![CDATA[neoantigens]]>
          <graphics count="1">
            <graphic xoff="0.00" yoff="20.00" x="2100.00" y="1020.00" id="228" net="1" show="1" grparent="236" state="1" pen="0,0,0" brush="255,255,255"/>
          </graphics>
        </attribute>
        <attribute name="ID" id="229" net="1">
          <![CDATA[0]]>
          <graphics count="1">
            <graphic xoff="25.00" yoff="20.00" x="2125.00" y="1020.00" id="230" net="1" show="0" grparent="236" state="1" pen="0,0,0" brush="255,255,255"/>
          </graphics>
        </attribute>
        <attribute name="Marking" id="231" net="1">
          <![CDATA[0]]>
          <graphics count="1">
            <graphic x="2100.00" y="1000.00" id="232" net="1" show="1" grparent="236" state="1" pen="0,0,0" brush="255,255,255"/>
          </graphics>
        </attribute>
        <attribute name="Logic" id="233" net="1">
          <![CDATA[0]]>
          <graphics count="0"/>
        </attribute>
        <attribute name="Comment" id="234" net="1">
          <![CDATA[]]>
          <graphics count="1">
            <graphic yoff="40.00" x="2100.00" y="1040.00" id="235" net="1" show="0" grparent="236" state="1" pen="0,0,0" brush="255,255,255"/>
          </graphics>
        </attribute>
        <graphics count="1">
          <graphic x="2100.00" y="1000.00" id="236" net="1" show="1" w="20.00" h="20.00" state="1" pen="0,0,0" brush="255,255,255"/>
        </graphics>
      </node>
      <node id="237" net="1">
        <attribute name="Name" id="238" net="1">
          <![CDATA[APC_cells_with_neoantigens]]>
          <graphics count="1">
            <graphic xoff="0.00" yoff="20.00" x="1960.00" y="520.00" id="239" net="1" show="1" grparent="247" state="1" pen="0,0,0" brush="255,255,255"/>
          </graphics>
        </attribute>
        <attribute name="ID" id="240" net="1">
          <![CDATA[1]]>
          <graphics count="1">
            <graphic xoff="25.00" yoff="20.00" x="1985.00" y="520.00" id="241" net="1" show="0" grparent="247" state="1" pen="0,0,0" brush="255,255,255"/>
          </graphics>
        </attribute>
        <attribute name="Marking" id="242" net="1">
          <![CDATA[0]]>
          <graphics count="1">
            <graphic x="1960.00" y="500.00" id="243" net="1" show="1" grparent="247" state="1" pen="0,0,0" brush="255,255,255"/>
          </graphics>
        </attribute>
        <attribute name="Logic" id="244" net="1">
          <![CDATA[0]]>
          <graphics count="0"/>
        </attribute>
        <attribute name="Comment" id="245" net="1">
          <![CDATA[]]>
          <graphics count="1">
            <graphic yoff="40.00" x="1960.00" y="540.00" id="246" net="1" show="0" grparent="247" state="1" pen="0,0,0" brush="255,255,255"/>
          </graphics>
        </attribute>
        <graphics count="1">
          <graphic x="1960.00" y="500.00" id="247" net="1" show="1" w="20.00" h="20.00" state="1" pen="0,0,0" brush="255,255,255"/>
        </graphics>
      </node>
      <node id="248" net="1">
        <attribute name="Name" id="249" net="1">
          <![CDATA[Th1_lymphocytes]]>
          <graphics count="1">
            <graphic xoff="0.00" yoff="20.00" x="2060.00" y="480.00" id="250" net="1" show="1" grparent="258" state="1" pen="0,0,0" brush="255,255,255"/>
          </graphics>
        </attribute>
        <attribute name="ID" id="251" net="1">
          <![CDATA[2]]>
          <graphics count="1">
            <graphic xoff="25.00" yoff="20.00" x="2085.00" y="480.00" id="252" net="1" show="0" grparent="258" state="1" pen="0,0,0" brush="255,255,255"/>
          </graphics>
        </attribute>
        <attribute name="Marking" id="253" net="1">
          <![CDATA[0]]>
          <graphics count="1">
            <graphic x="2060.00" y="460.00" id="254" net="1" show="1" grparent="258" state="1" pen="0,0,0" brush="255,255,255"/>
          </graphics>
        </attribute>
        <attribute name="Logic" id="255" net="1">
          <![CDATA[0]]>
          <graphics count="0"/>
        </attribute>
        <attribute name="Comment" id="256" net="1">
          <![CDATA[]]>
          <graphics count="1">
            <graphic yoff="40.00" x="2060.00" y="500.00" id="257" net="1" show="0" grparent="258" state="1" pen="0,0,0" brush="255,255,255"/>
          </graphics>
        </attribute>
        <graphics count="1">
          <graphic x="2060.00" y="460.00" id="258" net="1" show="1" w="20.00" h="20.00" state="1" pen="0,0,0" brush="255,255,255"/>
        </graphics>
      </node>
      <node id="259" net="1">
        <attribute name="Name" id="260" net="1">
          <![CDATA[RANTES_and_CCR5]]>
          <graphics count="1">
            <graphic xoff="0.00" yoff="20.00" x="2800.00" y="640.00" id="261" net="1" show="1" grparent="269" state="1" pen="0,0,0" brush="255,255,255"/>
          </graphics>
        </attribute>
        <attribute name="ID" id="262" net="1">
          <![CDATA[3]]>
          <graphics count="1">
            <graphic xoff="25.00" yoff="20.00" x="2825.00" y="640.00" id="263" net="1" show="0" grparent="269" state="1" pen="0,0,0" brush="255,255,255"/>
          </graphics>
        </attribute>
        <attribute name="Marking" id="264" net="1">
          <![CDATA[0]]>
          <graphics count="1">
            <graphic x="2800.00" y="620.00" id="265" net="1" show="1" grparent="269" state="1" pen="0,0,0" brush="255,255,255"/>
          </graphics>
        </attribute>
        <attribute name="Logic" id="266" net="1">
          <![CDATA[0]]>
          <graphics count="0"/>
        </attribute>
        <attribute name="Comment" id="267" net="1">
          <![CDATA[]]>
          <graphics count="1">
            <graphic yoff="40.00" x="2800.00" y="660.00" id="268" net="1" show="0" grparent="269" state="1" pen="0,0,0" brush="255,255,255"/>
          </graphics>
        </attribute>
        <graphics count="1">
          <graphic x="2800.00" y="620.00" id="269" net="1" show="1" w="20.00" h="20.00" state="1" pen="0,0,0" brush="255,255,255"/>
        </graphics>
      </node>
      <node id="270" net="1" logic="1">
        <attribute name="Name" id="271" net="1">
          <![CDATA[activated_NADPH_oxidase]]>
          <graphics count="3">
            <graphic xoff="0.00" yoff="20.00" x="900.00" y="1260.00" id="272" net="1" show="1" grparent="280" state="1" pen="0,0,0" brush="255,255,255"/>
            <graphic xoff="0.00" yoff="20.00" x="1360.00" y="960.00" id="312" net="1" show="1" grparent="316" state="1" pen="0,0,0" brush="255,255,255"/>
            <graphic xoff="0.00" yoff="20.00" x="2340.00" y="1100.00" id="323" net="1" show="1" grparent="327" state="1" pen="0,0,0" brush="255,255,255"/>
          </graphics>
        </attribute>
        <attribute name="ID" id="273" net="1">
          <![CDATA[4]]>
          <graphics count="3">
            <graphic xoff="25.00" yoff="20.00" x="925.00" y="1260.00" id="274" net="1" show="0" grparent="280" state="1" pen="0,0,0" brush="255,255,255"/>
            <graphic xoff="25.00" yoff="20.00" x="1385.00" y="960.00" id="313" net="1" show="0" grparent="316" state="1" pen="0,0,0" brush="255,255,255"/>
            <graphic xoff="25.00" yoff="20.00" x="2365.00" y="1100.00" id="324" net="1" show="0" grparent="327" state="1" pen="0,0,0" brush="255,255,255"/>
          </graphics>
        </attribute>
        <attribute name="Marking" id="275" net="1">
          <![CDATA[0]]>
          <graphics count="3">
            <graphic x="900.00" y="1240.00" id="276" net="1" show="1" grparent="280" state="1" pen="0,0,0" brush="255,255,255"/>
            <graphic x="1360.00" y="940.00" id="314" net="1" show="1" grparent="316" state="1" pen="0,0,0" brush="255,255,255"/>
            <graphic x="2340.00" y="1080.00" id="325" net="1" show="1" grparent="327" state="1" pen="0,0,0" brush="255,255,255"/>
          </graphics>
        </attribute>
        <attribute name="Logic" id="277" net="1">
          <![CDATA[1]]>
          <graphics count="0"/>
        </attribute>
        <attribute name="Comment" id="278" net="1">
          <![CDATA[]]>
          <graphics count="3">
            <graphic yoff="40.00" x="900.00" y="1280.00" id="279" net="1" show="0" grparent="280" state="1" pen="0,0,0" brush="255,255,255"/>
            <graphic yoff="40.00" x="1360.00" y="980.00" id="315" net="1" show="0" grparent="316" state="1" pen="0,0,0" brush="255,255,255"/>
            <graphic yoff="40.00" x="2340.00" y="1120.00" id="326" net="1" show="0" grparent="327" state="1" pen="0,0,0" brush="255,255,255"/>
          </graphics>
        </attribute>
        <graphics count="3">
          <graphic x="900.00" y="1240.00" id="280" net="1" show="1" w="20.00" h="20.00" state="1" pen="0,0,0" brush="255,255,255"/>
          <graphic x="1360.00" y="940.00" id="316" net="1" show="1" w="20.00" h="20.00" state="1" pen="0,0,0" brush="255,255,255"/>
          <graphic x="2340.00" y="1080.00" id="327" net="1" show="1" w="20.00" h="20.00" state="1" pen="0,0,0" brush="255,255,255"/>
        </graphics>
      </node>
      <node id="340" net="1">
        <attribute name="Name" id="341" net="1">
          <![CDATA[T_lymphocytes_in_adventitia_and_perivascular_adipose_tissue]]>
          <graphics count="1">
            <graphic xoff="0.00" yoff="20.00" x="2540.00" y="480.00" id="342" net="1" show="1" grparent="350" state="1" pen="0,0,0" brush="255,255,255"/>
          </graphics>
        </attribute>
        <attribute name="ID" id="343" net="1">
          <![CDATA[5]]>
          <graphics count="1">
            <graphic xoff="25.00" yoff="20.00" x="2565.00" y="480.00" id="344" net="1" show="0" grparent="350" state="1" pen="0,0,0" brush="255,255,255"/>
          </graphics>
        </attribute>
        <attribute name="Marking" id="345" net="1">
          <![CDATA[0]]>
          <graphics count="1">
            <graphic x="2540.00" y="460.00" id="346" net="1" show="1" grparent="350" state="1" pen="0,0,0" brush="255,255,255"/>
          </graphics>
        </attribute>
        <attribute name="Logic" id="347" net="1">
          <![CDATA[0]]>
          <graphics count="0"/>
        </attribute>
        <attribute name="Comment" id="348" net="1">
          <![CDATA[]]>
          <graphics count="1">
            <graphic yoff="40.00" x="2540.00" y="500.00" id="349" net="1" show="0" grparent="350" state="1" pen="0,0,0" brush="255,255,255"/>
          </graphics>
        </attribute>
        <graphics count="1">
          <graphic x="2540.00" y="460.00" id="350" net="1" show="1" w="20.00" h="20.00" state="1" pen="0,0,0" brush="255,255,255"/>
        </graphics>
      </node>
      <node id="351" net="1" logic="1">
        <attribute name="Name" id="352" net="1">
          <![CDATA[increased_IFNgamma]]>
          <graphics count="2">
            <graphic xoff="0.00" yoff="20.00" x="2360.00" y="660.00" id="353" net="1" show="1" grparent="361" state="1" pen="0,0,0" brush="255,255,255"/>
            <graphic xoff="0.00" yoff="20.00" x="2960.00" y="160.00" id="393" net="1" show="1" grparent="397" state="1" pen="0,0,0" brush="255,255,255"/>
          </graphics>
        </attribute>
        <attribute name="ID" id="354" net="1">
          <![CDATA[6]]>
          <graphics count="2">
            <graphic xoff="25.00" yoff="20.00" x="2385.00" y="660.00" id="355" net="1" show="0" grparent="361" state="1" pen="0,0,0" brush="255,255,255"/>
            <graphic xoff="25.00" yoff="20.00" x="2985.00" y="160.00" id="394" net="1" show="0" grparent="397" state="1" pen="0,0,0" brush="255,255,255"/>
          </graphics>
        </attribute>
        <attribute name="Marking" id="356" net="1">
          <![CDATA[0]]>
          <graphics count="2">
            <graphic x="2360.00" y="640.00" id="357" net="1" show="1" grparent="361" state="1" pen="0,0,0" brush="255,255,255"/>
            <graphic x="2960.00" y="140.00" id="395" net="1" show="1" grparent="397" state="1" pen="0,0,0" brush="255,255,255"/>
          </graphics>
        </attribute>
        <attribute name="Logic" id="358" net="1">
          <![CDATA[1]]>
          <graphics count="0"/>
        </attribute>
        <attribute name="Comment" id="359" net="1">
          <![CDATA[]]>
          <graphics count="2">
            <graphic yoff="40.00" x="2360.00" y="680.00" id="360" net="1" show="0" grparent="361" state="1" pen="0,0,0" brush="255,255,255"/>
            <graphic yoff="40.00" x="2960.00" y="180.00" id="396" net="1" show="0" grparent="397" state="1" pen="0,0,0" brush="255,255,255"/>
          </graphics>
        </attribute>
        <graphics count="2">
          <graphic x="2360.00" y="640.00" id="361" net="1" show="1" w="20.00" h="20.00" state="1" pen="0,0,0" brush="255,255,255"/>
          <graphic x="2960.00" y="140.00" id="397" net="1" show="1" w="20.00" h="20.00" state="1" pen="0,0,0" brush="255,255,255"/>
        </graphics>
      </node>
      <node id="410" net="1">
        <attribute name="Name" id="411" net="1">
          <![CDATA[IL-17]]>
          <graphics count="1">
            <graphic xoff="0.00" yoff="20.00" x="2660.00" y="840.00" id="412" net="1" show="1" grparent="420" state="1" pen="0,0,0" brush="255,255,255"/>
          </graphics>
        </attribute>
        <attribute name="ID" id="413" net="1">
          <![CDATA[7]]>
          <graphics count="1">
            <graphic xoff="25.00" yoff="20.00" x="2685.00" y="840.00" id="414" net="1" show="0" grparent="420" state="1" pen="0,0,0" brush="255,255,255"/>
          </graphics>
        </attribute>
        <attribute name="Marking" id="415" net="1">
          <![CDATA[0]]>
          <graphics count="1">
            <graphic x="2660.00" y="820.00" id="416" net="1" show="1" grparent="420" state="1" pen="0,0,0" brush="255,255,255"/>
          </graphics>
        </attribute>
        <attribute name="Logic" id="417" net="1">
          <![CDATA[0]]>
          <graphics count="0"/>
        </attribute>
        <attribute name="Comment" id="418" net="1">
          <![CDATA[]]>
          <graphics count="1">
            <graphic yoff="40.00" x="2660.00" y="860.00" id="419" net="1" show="0" grparent="420" state="1" pen="0,0,0" brush="255,255,255"/>
          </graphics>
        </attribute>
        <graphics count="1">
          <graphic x="2660.00" y="820.00" id="420" net="1" show="1" w="20.00" h="20.00" state="1" pen="0,0,0" brush="255,255,255"/>
        </graphics>
      </node>
      <node id="421" net="1">
        <attribute name="Name" id="422" net="1">
          <![CDATA[APC_(macrophages,_B_lymphocytes,_dendritic_cells)]]>
          <graphics count="1">
            <graphic xoff="0.00" yoff="20.00" x="2100.00" y="680.00" id="423" net="1" show="1" grparent="431" state="1" pen="0,0,0" brush="255,255,255"/>
          </graphics>
        </attribute>
        <attribute name="ID" id="424" net="1">
          <![CDATA[8]]>
          <graphics count="1">
            <graphic xoff="25.00" yoff="20.00" x="2125.00" y="680.00" id="425" net="1" show="0" grparent="431" state="1" pen="0,0,0" brush="255,255,255"/>
          </graphics>
        </attribute>
        <attribute name="Marking" id="426" net="1">
          <![CDATA[0]]>
          <graphics count="1">
            <graphic x="2100.00" y="660.00" id="427" net="1" show="1" grparent="431" state="1" pen="0,0,0" brush="255,255,255"/>
          </graphics>
        </attribute>
        <attribute name="Logic" id="428" net="1">
          <![CDATA[0]]>
          <graphics count="0"/>
        </attribute>
        <attribute name="Comment" id="429" net="1">
          <![CDATA[]]>
          <graphics count="1">
            <graphic yoff="40.00" x="2100.00" y="700.00" id="430" net="1" show="0" grparent="431" state="1" pen="0,0,0" brush="255,255,255"/>
          </graphics>
        </attribute>
        <graphics count="1">
          <graphic x="2100.00" y="660.00" id="431" net="1" show="1" w="20.00" h="20.00" state="1" pen="0,0,0" brush="255,255,255"/>
        </graphics>
      </node>
      <node id="432" net="1" logic="1">
        <attribute name="Name" id="433" net="1">
          <![CDATA[CRP]]>
          <graphics count="2">
            <graphic xoff="0.00" yoff="20.00" x="2520.00" y="1140.00" id="434" net="1" show="1" grparent="442" state="1" pen="0,0,0" brush="255,255,255"/>
            <graphic xoff="0.00" yoff="20.00" x="1020.00" y="1220.00" id="474" net="1" show="1" grparent="478" state="1" pen="0,0,0" brush="255,255,255"/>
          </graphics>
        </attribute>
        <attribute name="ID" id="435" net="1">
          <![CDATA[9]]>
          <graphics count="2">
            <graphic xoff="25.00" yoff="20.00" x="2545.00" y="1140.00" id="436" net="1" show="0" grparent="442" state="1" pen="0,0,0" brush="255,255,255"/>
            <graphic xoff="25.00" yoff="20.00" x="1045.00" y="1220.00" id="475" net="1" show="0" grparent="478" state="1" pen="0,0,0" brush="255,255,255"/>
          </graphics>
        </attribute>
        <attribute name="Marking" id="437" net="1">
          <![CDATA[0]]>
          <graphics count="2">
            <graphic x="2520.00" y="1120.00" id="438" net="1" show="1" grparent="442" state="1" pen="0,0,0" brush="255,255,255"/>
            <graphic x="1020.00" y="1200.00" id="476" net="1" show="1" grparent="478" state="1" pen="0,0,0" brush="255,255,255"/>
          </graphics>
        </attribute>
        <attribute name="Logic" id="439" net="1">
          <![CDATA[1]]>
          <graphics count="0"/>
        </attribute>
        <attribute name="Comment" id="440" net="1">
          <![CDATA[]]>
          <graphics count="2">
            <graphic yoff="40.00" x="2520.00" y="1160.00" id="441" net="1" show="0" grparent="442" state="1" pen="0,0,0" brush="255,255,255"/>
            <graphic yoff="40.00" x="1020.00" y="1240.00" id="477" net="1" show="0" grparent="478" state="1" pen="0,0,0" brush="255,255,255"/>
          </graphics>
        </attribute>
        <graphics count="2">
          <graphic x="2520.00" y="1120.00" id="442" net="1" show="1" w="20.00" h="20.00" state="1" pen="0,0,0" brush="255,255,255"/>
          <graphic x="1020.00" y="1200.00" id="478" net="1" show="1" w="20.00" h="20.00" state="1" pen="0,0,0" brush="255,255,255"/>
        </graphics>
      </node>
      <node id="491" net="1">
        <attribute name="Name" id="492" net="1">
          <![CDATA[CD4+_T_lymphocytes]]>
          <graphics count="1">
            <graphic xoff="0.00" yoff="20.00" x="2340.00" y="420.00" id="493" net="1" show="1" grparent="501" state="1" pen="0,0,0" brush="255,255,255"/>
          </graphics>
        </attribute>
        <attribute name="ID" id="494" net="1">
          <![CDATA[10]]>
          <graphics count="1">
            <graphic xoff="25.00" yoff="20.00" x="2365.00" y="420.00" id="495" net="1" show="0" grparent="501" state="1" pen="0,0,0" brush="255,255,255"/>
          </graphics>
        </attribute>
        <attribute name="Marking" id="496" net="1">
          <![CDATA[0]]>
          <graphics count="1">
            <graphic x="2340.00" y="400.00" id="497" net="1" show="1" grparent="501" state="1" pen="0,0,0" brush="255,255,255"/>
          </graphics>
        </attribute>
        <attribute name="Logic" id="498" net="1">
          <![CDATA[0]]>
          <graphics count="0"/>
        </attribute>
        <attribute name="Comment" id="499" net="1">
          <![CDATA[]]>
          <graphics count="1">
            <graphic yoff="40.00" x="2340.00" y="440.00" id="500" net="1" show="0" grparent="501" state="1" pen="0,0,0" brush="255,255,255"/>
          </graphics>
        </attribute>
        <graphics count="1">
          <graphic x="2340.00" y="400.00" id="501" net="1" show="1" w="20.00" h="20.00" state="1" pen="0,0,0" brush="255,255,255"/>
        </graphics>
      </node>
      <node id="502" net="1" logic="1">
        <attribute name="Name" id="503" net="1">
          <![CDATA[ROS_(superoxide_anion_radical_(O2))]]>
          <graphics count="3">
            <graphic xoff="0.00" yoff="20.00" x="900.00" y="1420.00" id="504" net="1" show="1" grparent="512" state="1" pen="0,0,0" brush="255,255,255"/>
            <graphic xoff="0.00" yoff="20.00" x="1600.00" y="1060.00" id="544" net="1" show="1" grparent="548" state="1" pen="0,0,0" brush="255,255,255"/>
            <graphic xoff="0.00" yoff="20.00" x="1980.00" y="1040.00" id="555" net="1" show="1" grparent="559" state="1" pen="0,0,0" brush="255,255,255"/>
          </graphics>
        </attribute>
        <attribute name="ID" id="505" net="1">
          <![CDATA[11]]>
          <graphics count="3">
            <graphic xoff="25.00" yoff="20.00" x="925.00" y="1420.00" id="506" net="1" show="0" grparent="512" state="1" pen="0,0,0" brush="255,255,255"/>
            <graphic xoff="25.00" yoff="20.00" x="1625.00" y="1060.00" id="545" net="1" show="0" grparent="548" state="1" pen="0,0,0" brush="255,255,255"/>
            <graphic xoff="25.00" yoff="20.00" x="2005.00" y="1040.00" id="556" net="1" show="0" grparent="559" state="1" pen="0,0,0" brush="255,255,255"/>
          </graphics>
        </attribute>
        <attribute name="Marking" id="507" net="1">
          <![CDATA[0]]>
          <graphics count="3">
            <graphic x="900.00" y="1400.00" id="508" net="1" show="1" grparent="512" state="1" pen="0,0,0" brush="255,255,255"/>
            <graphic x="1600.00" y="1040.00" id="546" net="1" show="1" grparent="548" state="1" pen="0,0,0" brush="255,255,255"/>
            <graphic x="1980.00" y="1020.00" id="557" net="1" show="1" grparent="559" state="1" pen="0,0,0" brush="255,255,255"/>
          </graphics>
        </attribute>
        <attribute name="Logic" id="509" net="1">
          <![CDATA[1]]>
          <graphics count="0"/>
        </attribute>
        <attribute name="Comment" id="510" net="1">
          <![CDATA[]]>
          <graphics count="3">
            <graphic yoff="40.00" x="900.00" y="1440.00" id="511" net="1" show="0" grparent="512" state="1" pen="0,0,0" brush="255,255,255"/>
            <graphic yoff="40.00" x="1600.00" y="1080.00" id="547" net="1" show="0" grparent="548" state="1" pen="0,0,0" brush="255,255,255"/>
            <graphic yoff="40.00" x="1980.00" y="1060.00" id="558" net="1" show="0" grparent="559" state="1" pen="0,0,0" brush="255,255,255"/>
          </graphics>
        </attribute>
        <graphics count="3">
          <graphic x="900.00" y="1400.00" id="512" net="1" show="1" w="20.00" h="20.00" state="1" pen="0,0,0" brush="255,255,255"/>
          <graphic x="1600.00" y="1040.00" id="548" net="1" show="1" w="20.00" h="20.00" state="1" pen="0,0,0" brush="255,255,255"/>
          <graphic x="1980.00" y="1020.00" id="559" net="1" show="1" w="20.00" h="20.00" state="1" pen="0,0,0" brush="255,255,255"/>
        </graphics>
      </node>
      <node id="572" net="1">
        <attribute name="Name" id="573" net="1">
          <![CDATA[Na+_bound_to_GAGs_in_interstitium]]>
          <graphics count="1">
            <graphic xoff="0.00" yoff="20.00" x="2820.00" y="800.00" id="574" net="1" show="1" grparent="582" state="1" pen="0,0,0" brush="255,255,255"/>
          </graphics>
        </attribute>
        <attribute name="ID" id="575" net="1">
          <![CDATA[12]]>
          <graphics count="1">
            <graphic xoff="25.00" yoff="20.00" x="2845.00" y="800.00" id="576" net="1" show="0" grparent="582" state="1" pen="0,0,0" brush="255,255,255"/>
          </graphics>
        </attribute>
        <attribute name="Marking" id="577" net="1">
          <![CDATA[0]]>
          <graphics count="1">
            <graphic x="2820.00" y="780.00" id="578" net="1" show="1" grparent="582" state="1" pen="0,0,0" brush="255,255,255"/>
          </graphics>
        </attribute>
        <attribute name="Logic" id="579" net="1">
          <![CDATA[0]]>
          <graphics count="0"/>
        </attribute>
        <attribute name="Comment" id="580" net="1">
          <![CDATA[]]>
          <graphics count="1">
            <graphic yoff="40.00" x="2820.00" y="820.00" id="581" net="1" show="0" grparent="582" state="1" pen="0,0,0" brush="255,255,255"/>
          </graphics>
        </attribute>
        <graphics count="1">
          <graphic x="2820.00" y="780.00" id="582" net="1" show="1" w="20.00" h="20.00" state="1" pen="0,0,0" brush="255,255,255"/>
        </graphics>
      </node>
      <node id="583" net="1">
        <attribute name="Name" id="584" net="1">
          <![CDATA[attracted_MPS]]>
          <graphics count="1">
            <graphic xoff="0.00" yoff="20.00" x="2920.00" y="1020.00" id="585" net="1" show="1" grparent="593" state="1" pen="0,0,0" brush="255,255,255"/>
          </graphics>
        </attribute>
        <attribute name="ID" id="586" net="1">
          <![CDATA[13]]>
          <graphics count="1">
            <graphic xoff="25.00" yoff="20.00" x="2945.00" y="1020.00" id="587" net="1" show="0" grparent="593" state="1" pen="0,0,0" brush="255,255,255"/>
          </graphics>
        </attribute>
        <attribute name="Marking" id="588" net="1">
          <![CDATA[0]]>
          <graphics count="1">
            <graphic x="2920.00" y="1000.00" id="589" net="1" show="1" grparent="593" state="1" pen="0,0,0" brush="255,255,255"/>
          </graphics>
        </attribute>
        <attribute name="Logic" id="590" net="1">
          <![CDATA[0]]>
          <graphics count="0"/>
        </attribute>
        <attribute name="Comment" id="591" net="1">
          <![CDATA[]]>
          <graphics count="1">
            <graphic yoff="40.00" x="2920.00" y="1040.00" id="592" net="1" show="0" grparent="593" state="1" pen="0,0,0" brush="255,255,255"/>
          </graphics>
        </attribute>
        <graphics count="1">
          <graphic x="2920.00" y="1000.00" id="593" net="1" show="1" w="20.00" h="20.00" state="1" pen="0,0,0" brush="255,255,255"/>
        </graphics>
      </node>
      <node id="594" net="1">
        <attribute name="Name" id="595" net="1">
          <![CDATA[VEGFC]]>
          <graphics count="1">
            <graphic xoff="0.00" yoff="20.00" x="1580.00" y="1280.00" id="596" net="1" show="1" grparent="604" state="1" pen="0,0,0" brush="255,255,255"/>
          </graphics>
        </attribute>
        <attribute name="ID" id="597" net="1">
          <![CDATA[14]]>
          <graphics count="1">
            <graphic xoff="25.00" yoff="20.00" x="1605.00" y="1280.00" id="598" net="1" show="0" grparent="604" state="1" pen="0,0,0" brush="255,255,255"/>
          </graphics>
        </attribute>
        <attribute name="Marking" id="599" net="1">
          <![CDATA[0]]>
          <graphics count="1">
            <graphic x="1580.00" y="1260.00" id="600" net="1" show="1" grparent="604" state="1" pen="0,0,0" brush="255,255,255"/>
          </graphics>
        </attribute>
        <attribute name="Logic" id="601" net="1">
          <![CDATA[0]]>
          <graphics count="0"/>
        </attribute>
        <attribute name="Comment" id="602" net="1">
          <![CDATA[]]>
          <graphics count="1">
            <graphic yoff="40.00" x="1580.00" y="1300.00" id="603" net="1" show="0" grparent="604" state="1" pen="0,0,0" brush="255,255,255"/>
          </graphics>
        </attribute>
        <graphics count="1">
          <graphic x="1580.00" y="1260.00" id="604" net="1" show="1" w="20.00" h="20.00" state="1" pen="0,0,0" brush="255,255,255"/>
        </graphics>
      </node>
      <node id="605" net="1">
        <attribute name="Name" id="606" net="1">
          <![CDATA[TonEBP]]>
          <graphics count="1">
            <graphic xoff="0.00" yoff="20.00" x="2920.00" y="1240.00" id="607" net="1" show="1" grparent="615" state="1" pen="0,0,0" brush="255,255,255"/>
          </graphics>
        </attribute>
        <attribute name="ID" id="608" net="1">
          <![CDATA[15]]>
          <graphics count="1">
            <graphic xoff="25.00" yoff="20.00" x="2945.00" y="1240.00" id="609" net="1" show="0" grparent="615" state="1" pen="0,0,0" brush="255,255,255"/>
          </graphics>
        </attribute>
        <attribute name="Marking" id="610" net="1">
          <![CDATA[0]]>
          <graphics count="1">
            <graphic x="2920.00" y="1220.00" id="611" net="1" show="1" grparent="615" state="1" pen="0,0,0" brush="255,255,255"/>
          </graphics>
        </attribute>
        <attribute name="Logic" id="612" net="1">
          <![CDATA[0]]>
          <graphics count="0"/>
        </attribute>
        <attribute name="Comment" id="613" net="1">
          <![CDATA[]]>
          <graphics count="1">
            <graphic yoff="40.00" x="2920.00" y="1260.00" id="614" net="1" show="0" grparent="615" state="1" pen="0,0,0" brush="255,255,255"/>
          </graphics>
        </attribute>
        <graphics count="1">
          <graphic x="2920.00" y="1220.00" id="615" net="1" show="1" w="20.00" h="20.00" state="1" pen="0,0,0" brush="255,255,255"/>
        </graphics>
      </node>
      <node id="616" net="1">
        <attribute name="Name" id="617" net="1">
          <![CDATA[VEGFR3]]>
          <graphics count="1">
            <graphic xoff="0.00" yoff="20.00" x="1640.00" y="1360.00" id="618" net="1" show="1" grparent="626" state="1" pen="0,0,0" brush="255,255,255"/>
          </graphics>
        </attribute>
        <attribute name="ID" id="619" net="1">
          <![CDATA[16]]>
          <graphics count="1">
            <graphic xoff="25.00" yoff="20.00" x="1665.00" y="1360.00" id="620" net="1" show="0" grparent="626" state="1" pen="0,0,0" brush="255,255,255"/>
          </graphics>
        </attribute>
        <attribute name="Marking" id="621" net="1">
          <![CDATA[0]]>
          <graphics count="1">
            <graphic x="1640.00" y="1340.00" id="622" net="1" show="1" grparent="626" state="1" pen="0,0,0" brush="255,255,255"/>
          </graphics>
        </attribute>
        <attribute name="Logic" id="623" net="1">
          <![CDATA[0]]>
          <graphics count="0"/>
        </attribute>
        <attribute name="Comment" id="624" net="1">
          <![CDATA[]]>
          <graphics count="1">
            <graphic yoff="40.00" x="1640.00" y="1380.00" id="625" net="1" show="0" grparent="626" state="1" pen="0,0,0" brush="255,255,255"/>
          </graphics>
        </attribute>
        <graphics count="1">
          <graphic x="1640.00" y="1340.00" id="626" net="1" show="1" w="20.00" h="20.00" state="1" pen="0,0,0" brush="255,255,255"/>
        </graphics>
      </node>
      <node id="627" net="1">
        <attribute name="Name" id="628" net="1">
          <![CDATA[VEGFC-VEGFR3_complex]]>
          <graphics count="1">
            <graphic xoff="0.00" yoff="20.00" x="2080.00" y="1280.00" id="629" net="1" show="1" grparent="637" state="1" pen="0,0,0" brush="255,255,255"/>
          </graphics>
        </attribute>
        <attribute name="ID" id="630" net="1">
          <![CDATA[17]]>
          <graphics count="1">
            <graphic xoff="25.00" yoff="20.00" x="2105.00" y="1280.00" id="631" net="1" show="0" grparent="637" state="1" pen="0,0,0" brush="255,255,255"/>
          </graphics>
        </attribute>
        <attribute name="Marking" id="632" net="1">
          <![CDATA[0]]>
          <graphics count="1">
            <graphic x="2080.00" y="1260.00" id="633" net="1" show="1" grparent="637" state="1" pen="0,0,0" brush="255,255,255"/>
          </graphics>
        </attribute>
        <attribute name="Logic" id="634" net="1">
          <![CDATA[0]]>
          <graphics count="0"/>
        </attribute>
        <attribute name="Comment" id="635" net="1">
          <![CDATA[]]>
          <graphics count="1">
            <graphic yoff="40.00" x="2080.00" y="1300.00" id="636" net="1" show="0" grparent="637" state="1" pen="0,0,0" brush="255,255,255"/>
          </graphics>
        </attribute>
        <graphics count="1">
          <graphic x="2080.00" y="1260.00" id="637" net="1" show="1" w="20.00" h="20.00" state="1" pen="0,0,0" brush="255,255,255"/>
        </graphics>
      </node>
      <node id="638" net="1">
        <attribute name="Name" id="639" net="1">
          <![CDATA[VEGFR2]]>
          <graphics count="1">
            <graphic xoff="0.00" yoff="20.00" x="1360.00" y="1180.00" id="640" net="1" show="1" grparent="648" state="1" pen="0,0,0" brush="255,255,255"/>
          </graphics>
        </attribute>
        <attribute name="ID" id="641" net="1">
          <![CDATA[18]]>
          <graphics count="1">
            <graphic xoff="25.00" yoff="20.00" x="1385.00" y="1180.00" id="642" net="1" show="0" grparent="648" state="1" pen="0,0,0" brush="255,255,255"/>
          </graphics>
        </attribute>
        <attribute name="Marking" id="643" net="1">
          <![CDATA[0]]>
          <graphics count="1">
            <graphic x="1360.00" y="1160.00" id="644" net="1" show="1" grparent="648" state="1" pen="0,0,0" brush="255,255,255"/>
          </graphics>
        </attribute>
        <attribute name="Logic" id="645" net="1">
          <![CDATA[0]]>
          <graphics count="0"/>
        </attribute>
        <attribute name="Comment" id="646" net="1">
          <![CDATA[]]>
          <graphics count="1">
            <graphic yoff="40.00" x="1360.00" y="1200.00" id="647" net="1" show="0" grparent="648" state="1" pen="0,0,0" brush="255,255,255"/>
          </graphics>
        </attribute>
        <graphics count="1">
          <graphic x="1360.00" y="1160.00" id="648" net="1" show="1" w="20.00" h="20.00" state="1" pen="0,0,0" brush="255,255,255"/>
        </graphics>
      </node>
      <node id="649" net="1">
        <attribute name="Name" id="650" net="1">
          <![CDATA[VEGFC-VEGFR2_complex]]>
          <graphics count="1">
            <graphic xoff="0.00" yoff="20.00" x="1360.00" y="1360.00" id="651" net="1" show="1" grparent="659" state="1" pen="0,0,0" brush="255,255,255"/>
          </graphics>
        </attribute>
        <attribute name="ID" id="652" net="1">
          <![CDATA[19]]>
          <graphics count="1">
            <graphic xoff="25.00" yoff="20.00" x="1385.00" y="1360.00" id="653" net="1" show="0" grparent="659" state="1" pen="0,0,0" brush="255,255,255"/>
          </graphics>
        </attribute>
        <attribute name="Marking" id="654" net="1">
          <![CDATA[0]]>
          <graphics count="1">
            <graphic x="1360.00" y="1340.00" id="655" net="1" show="1" grparent="659" state="1" pen="0,0,0" brush="255,255,255"/>
          </graphics>
        </attribute>
        <attribute name="Logic" id="656" net="1">
          <![CDATA[0]]>
          <graphics count="0"/>
        </attribute>
        <attribute name="Comment" id="657" net="1">
          <![CDATA[]]>
          <graphics count="1">
            <graphic yoff="40.00" x="1360.00" y="1380.00" id="658" net="1" show="0" grparent="659" state="1" pen="0,0,0" brush="255,255,255"/>
          </graphics>
        </attribute>
        <graphics count="1">
          <graphic x="1360.00" y="1340.00" id="659" net="1" show="1" w="20.00" h="20.00" state="1" pen="0,0,0" brush="255,255,255"/>
        </graphics>
      </node>
      <node id="660" net="1">
        <attribute name="Name" id="661" net="1">
          <![CDATA[TNFR1]]>
          <graphics count="1">
            <graphic xoff="0.00" yoff="20.00" x="2280.00" y="860.00" id="662" net="1" show="1" grparent="670" state="1" pen="0,0,0" brush="255,255,255"/>
          </graphics>
        </attribute>
        <attribute name="ID" id="663" net="1">
          <![CDATA[20]]>
          <graphics count="1">
            <graphic xoff="25.00" yoff="20.00" x="2305.00" y="860.00" id="664" net="1" show="0" grparent="670" state="1" pen="0,0,0" brush="255,255,255"/>
          </graphics>
        </attribute>
        <attribute name="Marking" id="665" net="1">
          <![CDATA[0]]>
          <graphics count="1">
            <graphic x="2280.00" y="840.00" id="666" net="1" show="1" grparent="670" state="1" pen="0,0,0" brush="255,255,255"/>
          </graphics>
        </attribute>
        <attribute name="Logic" id="667" net="1">
          <![CDATA[0]]>
          <graphics count="0"/>
        </attribute>
        <attribute name="Comment" id="668" net="1">
          <![CDATA[]]>
          <graphics count="1">
            <graphic yoff="40.00" x="2280.00" y="880.00" id="669" net="1" show="0" grparent="670" state="1" pen="0,0,0" brush="255,255,255"/>
          </graphics>
        </attribute>
        <graphics count="1">
          <graphic x="2280.00" y="840.00" id="670" net="1" show="1" w="20.00" h="20.00" state="1" pen="0,0,0" brush="255,255,255"/>
        </graphics>
      </node>
      <node id="671" net="1">
        <attribute name="Name" id="672" net="1">
          <![CDATA[high_NO]]>
          <graphics count="1">
            <graphic xoff="0.00" yoff="20.00" x="1800.00" y="1660.00" id="673" net="1" show="1" grparent="681" state="1" pen="0,0,0" brush="255,255,255"/>
          </graphics>
        </attribute>
        <attribute name="ID" id="674" net="1">
          <![CDATA[21]]>
          <graphics count="1">
            <graphic xoff="25.00" yoff="20.00" x="1825.00" y="1660.00" id="675" net="1" show="0" grparent="681" state="1" pen="0,0,0" brush="255,255,255"/>
          </graphics>
        </attribute>
        <attribute name="Marking" id="676" net="1">
          <![CDATA[0]]>
          <graphics count="1">
            <graphic x="1800.00" y="1640.00" id="677" net="1" show="1" grparent="681" state="1" pen="0,0,0" brush="255,255,255"/>
          </graphics>
        </attribute>
        <attribute name="Logic" id="678" net="1">
          <![CDATA[0]]>
          <graphics count="0"/>
        </attribute>
        <attribute name="Comment" id="679" net="1">
          <![CDATA[]]>
          <graphics count="1">
            <graphic yoff="40.00" x="1800.00" y="1680.00" id="680" net="1" show="0" grparent="681" state="1" pen="0,0,0" brush="255,255,255"/>
          </graphics>
        </attribute>
        <graphics count="1">
          <graphic x="1800.00" y="1640.00" id="681" net="1" show="1" w="20.00" h="20.00" state="1" pen="0,0,0" brush="255,255,255"/>
        </graphics>
      </node>
      <node id="682" net="1">
        <attribute name="Name" id="683" net="1">
          <![CDATA[high_PGI2]]>
          <graphics count="1">
            <graphic xoff="0.00" yoff="20.00" x="1360.00" y="840.00" id="684" net="1" show="1" grparent="692" state="1" pen="0,0,0" brush="255,255,255"/>
          </graphics>
        </attribute>
        <attribute name="ID" id="685" net="1">
          <![CDATA[22]]>
          <graphics count="1">
            <graphic xoff="25.00" yoff="20.00" x="1385.00" y="840.00" id="686" net="1" show="0" grparent="692" state="1" pen="0,0,0" brush="255,255,255"/>
          </graphics>
        </attribute>
        <attribute name="Marking" id="687" net="1">
          <![CDATA[0]]>
          <graphics count="1">
            <graphic x="1360.00" y="820.00" id="688" net="1" show="1" grparent="692" state="1" pen="0,0,0" brush="255,255,255"/>
          </graphics>
        </attribute>
        <attribute name="Logic" id="689" net="1">
          <![CDATA[0]]>
          <graphics count="0"/>
        </attribute>
        <attribute name="Comment" id="690" net="1">
          <![CDATA[]]>
          <graphics count="1">
            <graphic yoff="40.00" x="1360.00" y="860.00" id="691" net="1" show="0" grparent="692" state="1" pen="0,0,0" brush="255,255,255"/>
          </graphics>
        </attribute>
        <graphics count="1">
          <graphic x="1360.00" y="820.00" id="692" net="1" show="1" w="20.00" h="20.00" state="1" pen="0,0,0" brush="255,255,255"/>
        </graphics>
      </node>
      <node id="693" net="1" logic="1">
        <attribute name="Name" id="694" net="1">
          <![CDATA[low_NO]]>
          <graphics count="3">
            <graphic xoff="0.00" yoff="20.00" x="2700.00" y="1240.00" id="695" net="1" show="1" grparent="703" state="1" pen="0,0,0" brush="255,255,255"/>
            <graphic xoff="0.00" yoff="20.00" x="660.00" y="1680.00" id="735" net="1" show="1" grparent="739" state="1" pen="0,0,0" brush="255,255,255"/>
            <graphic xoff="0.00" yoff="20.00" x="1540.00" y="1760.00" id="746" net="1" show="1" grparent="750" state="1" pen="0,0,0" brush="255,255,255"/>
          </graphics>
        </attribute>
        <attribute name="ID" id="696" net="1">
          <![CDATA[23]]>
          <graphics count="3">
            <graphic xoff="25.00" yoff="20.00" x="2725.00" y="1240.00" id="697" net="1" show="0" grparent="703" state="1" pen="0,0,0" brush="255,255,255"/>
            <graphic xoff="25.00" yoff="20.00" x="685.00" y="1680.00" id="736" net="1" show="0" grparent="739" state="1" pen="0,0,0" brush="255,255,255"/>
            <graphic xoff="25.00" yoff="20.00" x="1565.00" y="1760.00" id="747" net="1" show="0" grparent="750" state="1" pen="0,0,0" brush="255,255,255"/>
          </graphics>
        </attribute>
        <attribute name="Marking" id="698" net="1">
          <![CDATA[0]]>
          <graphics count="3">
            <graphic x="2700.00" y="1220.00" id="699" net="1" show="1" grparent="703" state="1" pen="0,0,0" brush="255,255,255"/>
            <graphic x="660.00" y="1660.00" id="737" net="1" show="1" grparent="739" state="1" pen="0,0,0" brush="255,255,255"/>
            <graphic x="1540.00" y="1740.00" id="748" net="1" show="1" grparent="750" state="1" pen="0,0,0" brush="255,255,255"/>
          </graphics>
        </attribute>
        <attribute name="Logic" id="700" net="1">
          <![CDATA[1]]>
          <graphics count="0"/>
        </attribute>
        <attribute name="Comment" id="701" net="1">
          <![CDATA[]]>
          <graphics count="3">
            <graphic yoff="40.00" x="2700.00" y="1260.00" id="702" net="1" show="0" grparent="703" state="1" pen="0,0,0" brush="255,255,255"/>
            <graphic yoff="40.00" x="660.00" y="1700.00" id="738" net="1" show="0" grparent="739" state="1" pen="0,0,0" brush="255,255,255"/>
            <graphic yoff="40.00" x="1540.00" y="1780.00" id="749" net="1" show="0" grparent="750" state="1" pen="0,0,0" brush="255,255,255"/>
          </graphics>
        </attribute>
        <graphics count="3">
          <graphic x="2700.00" y="1220.00" id="703" net="1" show="1" w="20.00" h="20.00" state="1" pen="0,0,0" brush="255,255,255"/>
          <graphic x="660.00" y="1660.00" id="739" net="1" show="1" w="20.00" h="20.00" state="1" pen="0,0,0" brush="255,255,255"/>
          <graphic x="1540.00" y="1740.00" id="750" net="1" show="1" w="20.00" h="20.00" state="1" pen="0,0,0" brush="255,255,255"/>
        </graphics>
      </node>
      <node id="763" net="1" logic="1">
        <attribute name="Name" id="764" net="1">
          <![CDATA[AT1R]]>
          <graphics count="3">
            <graphic xoff="0.00" yoff="20.00" x="1860.00" y="580.00" id="765" net="1" show="1" grparent="773" state="1" pen="0,0,0" brush="255,255,255"/>
            <graphic xoff="0.00" yoff="20.00" x="720.00" y="1120.00" id="805" net="1" show="1" grparent="809" state="1" pen="0,0,0" brush="255,255,255"/>
            <graphic xoff="0.00" yoff="20.00" x="760.00" y="1840.00" id="816" net="1" show="1" grparent="820" state="1" pen="0,0,0" brush="255,255,255"/>
          </graphics>
        </attribute>
        <attribute name="ID" id="766" net="1">
          <![CDATA[24]]>
          <graphics count="3">
            <graphic xoff="25.00" yoff="20.00" x="1885.00" y="580.00" id="767" net="1" show="0" grparent="773" state="1" pen="0,0,0" brush="255,255,255"/>
            <graphic xoff="25.00" yoff="20.00" x="745.00" y="1120.00" id="806" net="1" show="0" grparent="809" state="1" pen="0,0,0" brush="255,255,255"/>
            <graphic xoff="25.00" yoff="20.00" x="785.00" y="1840.00" id="817" net="1" show="0" grparent="820" state="1" pen="0,0,0" brush="255,255,255"/>
          </graphics>
        </attribute>
        <attribute name="Marking" id="768" net="1">
          <![CDATA[0]]>
          <graphics count="3">
            <graphic x="1860.00" y="560.00" id="769" net="1" show="1" grparent="773" state="1" pen="0,0,0" brush="255,255,255"/>
            <graphic x="720.00" y="1100.00" id="807" net="1" show="1" grparent="809" state="1" pen="0,0,0" brush="255,255,255"/>
            <graphic x="760.00" y="1820.00" id="818" net="1" show="1" grparent="820" state="1" pen="0,0,0" brush="255,255,255"/>
          </graphics>
        </attribute>
        <attribute name="Logic" id="770" net="1">
          <![CDATA[1]]>
          <graphics count="0"/>
        </attribute>
        <attribute name="Comment" id="771" net="1">
          <![CDATA[]]>
          <graphics count="3">
            <graphic yoff="40.00" x="1860.00" y="600.00" id="772" net="1" show="0" grparent="773" state="1" pen="0,0,0" brush="255,255,255"/>
            <graphic yoff="40.00" x="720.00" y="1140.00" id="808" net="1" show="0" grparent="809" state="1" pen="0,0,0" brush="255,255,255"/>
            <graphic yoff="40.00" x="760.00" y="1860.00" id="819" net="1" show="0" grparent="820" state="1" pen="0,0,0" brush="255,255,255"/>
          </graphics>
        </attribute>
        <graphics count="3">
          <graphic x="1860.00" y="560.00" id="773" net="1" show="1" w="20.00" h="20.00" state="1" pen="0,0,0" brush="255,255,255"/>
          <graphic x="720.00" y="1100.00" id="809" net="1" show="1" w="20.00" h="20.00" state="1" pen="0,0,0" brush="255,255,255"/>
          <graphic x="760.00" y="1820.00" id="820" net="1" show="1" w="20.00" h="20.00" state="1" pen="0,0,0" brush="255,255,255"/>
        </graphics>
      </node>
      <node id="833" net="1" logic="1">
        <attribute name="Name" id="834" net="1">
          <![CDATA[AT2R]]>
          <graphics count="2">
            <graphic xoff="0.00" yoff="20.00" x="2020.00" y="780.00" id="835" net="1" show="1" grparent="843" state="1" pen="0,0,0" brush="255,255,255"/>
            <graphic xoff="0.00" yoff="20.00" x="1260.00" y="600.00" id="875" net="1" show="1" grparent="879" state="1" pen="0,0,0" brush="255,255,255"/>
          </graphics>
        </attribute>
        <attribute name="ID" id="836" net="1">
          <![CDATA[25]]>
          <graphics count="2">
            <graphic xoff="25.00" yoff="20.00" x="2045.00" y="780.00" id="837" net="1" show="0" grparent="843" state="1" pen="0,0,0" brush="255,255,255"/>
            <graphic xoff="25.00" yoff="20.00" x="1285.00" y="600.00" id="876" net="1" show="0" grparent="879" state="1" pen="0,0,0" brush="255,255,255"/>
          </graphics>
        </attribute>
        <attribute name="Marking" id="838" net="1">
          <![CDATA[0]]>
          <graphics count="2">
            <graphic x="2020.00" y="760.00" id="839" net="1" show="1" grparent="843" state="1" pen="0,0,0" brush="255,255,255"/>
            <graphic x="1260.00" y="580.00" id="877" net="1" show="1" grparent="879" state="1" pen="0,0,0" brush="255,255,255"/>
          </graphics>
        </attribute>
        <attribute name="Logic" id="840" net="1">
          <![CDATA[1]]>
          <graphics count="0"/>
        </attribute>
        <attribute name="Comment" id="841" net="1">
          <![CDATA[]]>
          <graphics count="2">
            <graphic yoff="40.00" x="2020.00" y="800.00" id="842" net="1" show="0" grparent="843" state="1" pen="0,0,0" brush="255,255,255"/>
            <graphic yoff="40.00" x="1260.00" y="620.00" id="878" net="1" show="0" grparent="879" state="1" pen="0,0,0" brush="255,255,255"/>
          </graphics>
        </attribute>
        <graphics count="2">
          <graphic x="2020.00" y="760.00" id="843" net="1" show="1" w="20.00" h="20.00" state="1" pen="0,0,0" brush="255,255,255"/>
          <graphic x="1260.00" y="580.00" id="879" net="1" show="1" w="20.00" h="20.00" state="1" pen="0,0,0" brush="255,255,255"/>
        </graphics>
      </node>
      <node id="892" net="1">
        <attribute name="Name" id="893" net="1">
          <![CDATA[peroxynitrite_(ONOO-)]]>
          <graphics count="1">
            <graphic xoff="0.00" yoff="20.00" x="1040.00" y="1620.00" id="894" net="1" show="1" grparent="902" state="1" pen="0,0,0" brush="255,255,255"/>
          </graphics>
        </attribute>
        <attribute name="ID" id="895" net="1">
          <![CDATA[26]]>
          <graphics count="1">
            <graphic xoff="25.00" yoff="20.00" x="1065.00" y="1620.00" id="896" net="1" show="0" grparent="902" state="1" pen="0,0,0" brush="255,255,255"/>
          </graphics>
        </attribute>
        <attribute name="Marking" id="897" net="1">
          <![CDATA[0]]>
          <graphics count="1">
            <graphic x="1040.00" y="1600.00" id="898" net="1" show="1" grparent="902" state="1" pen="0,0,0" brush="255,255,255"/>
          </graphics>
        </attribute>
        <attribute name="Logic" id="899" net="1">
          <![CDATA[0]]>
          <graphics count="0"/>
        </attribute>
        <attribute name="Comment" id="900" net="1">
          <![CDATA[]]>
          <graphics count="1">
            <graphic yoff="40.00" x="1040.00" y="1640.00" id="901" net="1" show="0" grparent="902" state="1" pen="0,0,0" brush="255,255,255"/>
          </graphics>
        </attribute>
        <graphics count="1">
          <graphic x="1040.00" y="1600.00" id="902" net="1" show="1" w="20.00" h="20.00" state="1" pen="0,0,0" brush="255,255,255"/>
        </graphics>
      </node>
      <node id="903" net="1" logic="1">
        <attribute name="Name" id="904" net="1">
          <![CDATA[decreased_blood_pressure]]>
          <graphics count="3">
            <graphic xoff="0.00" yoff="20.00" x="1500.00" y="1660.00" id="905" net="1" show="1" grparent="913" state="1" pen="0,0,0" brush="255,255,255"/>
            <graphic xoff="0.00" yoff="20.00" x="1640.00" y="840.00" id="945" net="1" show="1" grparent="949" state="1" pen="0,0,0" brush="255,255,255"/>
            <graphic xoff="0.00" yoff="20.00" x="660.00" y="640.00" id="956" net="1" show="1" grparent="960" state="1" pen="0,0,0" brush="255,255,255"/>
          </graphics>
        </attribute>
        <attribute name="ID" id="906" net="1">
          <![CDATA[27]]>
          <graphics count="3">
            <graphic xoff="25.00" yoff="20.00" x="1525.00" y="1660.00" id="907" net="1" show="0" grparent="913" state="1" pen="0,0,0" brush="255,255,255"/>
            <graphic xoff="25.00" yoff="20.00" x="1665.00" y="840.00" id="946" net="1" show="0" grparent="949" state="1" pen="0,0,0" brush="255,255,255"/>
            <graphic xoff="25.00" yoff="20.00" x="685.00" y="640.00" id="957" net="1" show="0" grparent="960" state="1" pen="0,0,0" brush="255,255,255"/>
          </graphics>
        </attribute>
        <attribute name="Marking" id="908" net="1">
          <![CDATA[0]]>
          <graphics count="3">
            <graphic x="1500.00" y="1640.00" id="909" net="1" show="1" grparent="913" state="1" pen="0,0,0" brush="255,255,255"/>
            <graphic x="1640.00" y="820.00" id="947" net="1" show="1" grparent="949" state="1" pen="0,0,0" brush="255,255,255"/>
            <graphic x="660.00" y="620.00" id="958" net="1" show="1" grparent="960" state="1" pen="0,0,0" brush="255,255,255"/>
          </graphics>
        </attribute>
        <attribute name="Logic" id="910" net="1">
          <![CDATA[1]]>
          <graphics count="0"/>
        </attribute>
        <attribute name="Comment" id="911" net="1">
          <![CDATA[]]>
          <graphics count="3">
            <graphic yoff="40.00" x="1500.00" y="1680.00" id="912" net="1" show="0" grparent="913" state="1" pen="0,0,0" brush="255,255,255"/>
            <graphic yoff="40.00" x="1640.00" y="860.00" id="948" net="1" show="0" grparent="949" state="1" pen="0,0,0" brush="255,255,255"/>
            <graphic yoff="40.00" x="660.00" y="660.00" id="959" net="1" show="0" grparent="960" state="1" pen="0,0,0" brush="255,255,255"/>
          </graphics>
        </attribute>
        <graphics count="3">
          <graphic x="1500.00" y="1640.00" id="913" net="1" show="1" w="20.00" h="20.00" state="1" pen="0,0,0" brush="255,255,255"/>
          <graphic x="1640.00" y="820.00" id="949" net="1" show="1" w="20.00" h="20.00" state="1" pen="0,0,0" brush="255,255,255"/>
          <graphic x="660.00" y="620.00" id="960" net="1" show="1" w="20.00" h="20.00" state="1" pen="0,0,0" brush="255,255,255"/>
        </graphics>
      </node>
      <node id="973" net="1" logic="1">
        <attribute name="Name" id="974" net="1">
          <![CDATA[high_blood_pressure]]>
          <graphics count="3">
            <graphic xoff="0.00" yoff="20.00" x="2660.00" y="1020.00" id="975" net="1" show="1" grparent="983" state="1" pen="0,0,0" brush="255,255,255"/>
            <graphic xoff="0.00" yoff="20.00" x="380.00" y="1380.00" id="1015" net="1" show="1" grparent="1019" state="1" pen="0,0,0" brush="255,255,255"/>
            <graphic xoff="0.00" yoff="20.00" x="1800.00" y="1760.00" id="1026" net="1" show="1" grparent="1030" state="1" pen="0,0,0" brush="255,255,255"/>
          </graphics>
        </attribute>
        <attribute name="ID" id="976" net="1">
          <![CDATA[28]]>
          <graphics count="3">
            <graphic xoff="25.00" yoff="20.00" x="2685.00" y="1020.00" id="977" net="1" show="0" grparent="983" state="1" pen="0,0,0" brush="255,255,255"/>
            <graphic xoff="25.00" yoff="20.00" x="405.00" y="1380.00" id="1016" net="1" show="0" grparent="1019" state="1" pen="0,0,0" brush="255,255,255"/>
            <graphic xoff="25.00" yoff="20.00" x="1825.00" y="1760.00" id="1027" net="1" show="0" grparent="1030" state="1" pen="0,0,0" brush="255,255,255"/>
          </graphics>
        </attribute>
        <attribute name="Marking" id="978" net="1">
          <![CDATA[0]]>
          <graphics count="3">
            <graphic x="2660.00" y="1000.00" id="979" net="1" show="1" grparent="983" state="1" pen="0,0,0" brush="255,255,255"/>
            <graphic x="380.00" y="1360.00" id="1017" net="1" show="1" grparent="1019" state="1" pen="0,0,0" brush="255,255,255"/>
            <graphic x="1800.00" y="1740.00" id="1028" net="1" show="1" grparent="1030" state="1" pen="0,0,0" brush="255,255,255"/>
          </graphics>
        </attribute>
        <attribute name="Logic" id="980" net="1">
          <![CDATA[1]]>
          <graphics count="0"/>
        </attribute>
        <attribute name="Comment" id="981" net="1">
          <![CDATA[]]>
          <graphics count="3">
            <graphic yoff="40.00" x="2660.00" y="1040.00" id="982" net="1" show="0" grparent="983" state="1" pen="0,0,0" brush="255,255,255"/>
            <graphic yoff="40.00" x="380.00" y="1400.00" id="1018" net="1" show="0" grparent="1019" state="1" pen="0,0,0" brush="255,255,255"/>
            <graphic yoff="40.00" x="1800.00" y="1780.00" id="1029" net="1" show="0" grparent="1030" state="1" pen="0,0,0" brush="255,255,255"/>
          </graphics>
        </attribute>
        <graphics count="3">
          <graphic x="2660.00" y="1000.00" id="983" net="1" show="1" w="20.00" h="20.00" state="1" pen="0,0,0" brush="255,255,255"/>
          <graphic x="380.00" y="1360.00" id="1019" net="1" show="1" w="20.00" h="20.00" state="1" pen="0,0,0" brush="255,255,255"/>
          <graphic x="1800.00" y="1740.00" id="1030" net="1" show="1" w="20.00" h="20.00" state="1" pen="0,0,0" brush="255,255,255"/>
        </graphics>
      </node>
      <node id="1043" net="1">
        <attribute name="Name" id="1044" net="1">
          <![CDATA[high_coupled_eNOS]]>
          <graphics count="1">
            <graphic xoff="0.00" yoff="20.00" x="1920.00" y="1560.00" id="1045" net="1" show="1" grparent="1053" state="1" pen="0,0,0" brush="255,255,255"/>
          </graphics>
        </attribute>
        <attribute name="ID" id="1046" net="1">
          <![CDATA[29]]>
          <graphics count="1">
            <graphic xoff="25.00" yoff="20.00" x="1945.00" y="1560.00" id="1047" net="1" show="0" grparent="1053" state="1" pen="0,0,0" brush="255,255,255"/>
          </graphics>
        </attribute>
        <attribute name="Marking" id="1048" net="1">
          <![CDATA[0]]>
          <graphics count="1">
            <graphic x="1920.00" y="1540.00" id="1049" net="1" show="1" grparent="1053" state="1" pen="0,0,0" brush="255,255,255"/>
          </graphics>
        </attribute>
        <attribute name="Logic" id="1050" net="1">
          <![CDATA[0]]>
          <graphics count="0"/>
        </attribute>
        <attribute name="Comment" id="1051" net="1">
          <![CDATA[]]>
          <graphics count="1">
            <graphic yoff="40.00" x="1920.00" y="1580.00" id="1052" net="1" show="0" grparent="1053" state="1" pen="0,0,0" brush="255,255,255"/>
          </graphics>
        </attribute>
        <graphics count="1">
          <graphic x="1920.00" y="1540.00" id="1053" net="1" show="1" w="20.00" h="20.00" state="1" pen="0,0,0" brush="255,255,255"/>
        </graphics>
      </node>
      <node id="1054" net="1">
        <attribute name="Name" id="1055" net="1">
          <![CDATA[uncoupled_eNOS]]>
          <graphics count="1">
            <graphic xoff="0.00" yoff="20.00" x="1280.00" y="1760.00" id="1056" net="1" show="1" grparent="1064" state="1" pen="0,0,0" brush="255,255,255"/>
          </graphics>
        </attribute>
        <attribute name="ID" id="1057" net="1">
          <![CDATA[30]]>
          <graphics count="1">
            <graphic xoff="25.00" yoff="20.00" x="1305.00" y="1760.00" id="1058" net="1" show="0" grparent="1064" state="1" pen="0,0,0" brush="255,255,255"/>
          </graphics>
        </attribute>
        <attribute name="Marking" id="1059" net="1">
          <![CDATA[0]]>
          <graphics count="1">
            <graphic x="1280.00" y="1740.00" id="1060" net="1" show="1" grparent="1064" state="1" pen="0,0,0" brush="255,255,255"/>
          </graphics>
        </attribute>
        <attribute name="Logic" id="1061" net="1">
          <![CDATA[0]]>
          <graphics count="0"/>
        </attribute>
        <attribute name="Comment" id="1062" net="1">
          <![CDATA[]]>
          <graphics count="1">
            <graphic yoff="40.00" x="1280.00" y="1780.00" id="1063" net="1" show="0" grparent="1064" state="1" pen="0,0,0" brush="255,255,255"/>
          </graphics>
        </attribute>
        <graphics count="1">
          <graphic x="1280.00" y="1740.00" id="1064" net="1" show="1" w="20.00" h="20.00" state="1" pen="0,0,0" brush="255,255,255"/>
        </graphics>
      </node>
      <node id="1065" net="1">
        <attribute name="Name" id="1066" net="1">
          <![CDATA[ADMA]]>
          <graphics count="1">
            <graphic xoff="0.00" yoff="20.00" x="420.00" y="1760.00" id="1067" net="1" show="1" grparent="1075" state="1" pen="0,0,0" brush="255,255,255"/>
          </graphics>
        </attribute>
        <attribute name="ID" id="1068" net="1">
          <![CDATA[31]]>
          <graphics count="1">
            <graphic xoff="25.00" yoff="20.00" x="445.00" y="1760.00" id="1069" net="1" show="0" grparent="1075" state="1" pen="0,0,0" brush="255,255,255"/>
          </graphics>
        </attribute>
        <attribute name="Marking" id="1070" net="1">
          <![CDATA[0]]>
          <graphics count="1">
            <graphic x="420.00" y="1740.00" id="1071" net="1" show="1" grparent="1075" state="1" pen="0,0,0" brush="255,255,255"/>
          </graphics>
        </attribute>
        <attribute name="Logic" id="1072" net="1">
          <![CDATA[0]]>
          <graphics count="0"/>
        </attribute>
        <attribute name="Comment" id="1073" net="1">
          <![CDATA[]]>
          <graphics count="1">
            <graphic yoff="40.00" x="420.00" y="1780.00" id="1074" net="1" show="0" grparent="1075" state="1" pen="0,0,0" brush="255,255,255"/>
          </graphics>
        </attribute>
        <graphics count="1">
          <graphic x="420.00" y="1740.00" id="1075" net="1" show="1" w="20.00" h="20.00" state="1" pen="0,0,0" brush="255,255,255"/>
        </graphics>
      </node>
      <node id="1076" net="1">
        <attribute name="Name" id="1077" net="1">
          <![CDATA[angiotensinogen]]>
          <graphics count="1">
            <graphic xoff="0.00" yoff="20.00" x="360.00" y="420.00" id="1078" net="1" show="1" grparent="1086" state="1" pen="0,0,0" brush="255,255,255"/>
          </graphics>
        </attribute>
        <attribute name="ID" id="1079" net="1">
          <![CDATA[32]]>
          <graphics count="1">
            <graphic xoff="25.00" yoff="20.00" x="385.00" y="420.00" id="1080" net="1" show="0" grparent="1086" state="1" pen="0,0,0" brush="255,255,255"/>
          </graphics>
        </attribute>
        <attribute name="Marking" id="1081" net="1">
          <![CDATA[0]]>
          <graphics count="1">
            <graphic x="360.00" y="400.00" id="1082" net="1" show="1" grparent="1086" state="1" pen="0,0,0" brush="255,255,255"/>
          </graphics>
        </attribute>
        <attribute name="Logic" id="1083" net="1">
          <![CDATA[0]]>
          <graphics count="0"/>
        </attribute>
        <attribute name="Comment" id="1084" net="1">
          <![CDATA[]]>
          <graphics count="1">
            <graphic yoff="40.00" x="360.00" y="440.00" id="1085" net="1" show="0" grparent="1086" state="1" pen="0,0,0" brush="255,255,255"/>
          </graphics>
        </attribute>
        <graphics count="1">
          <graphic x="360.00" y="400.00" id="1086" net="1" show="1" w="20.00" h="20.00" state="1" pen="0,0,0" brush="255,255,255"/>
        </graphics>
      </node>
      <node id="1087" net="1">
        <attribute name="Name" id="1088" net="1">
          <![CDATA[angiotensin_I]]>
          <graphics count="1">
            <graphic xoff="0.00" yoff="20.00" x="800.00" y="660.00" id="1089" net="1" show="1" grparent="1097" state="1" pen="0,0,0" brush="255,255,255"/>
          </graphics>
        </attribute>
        <attribute name="ID" id="1090" net="1">
          <![CDATA[33]]>
          <graphics count="1">
            <graphic xoff="25.00" yoff="20.00" x="825.00" y="660.00" id="1091" net="1" show="0" grparent="1097" state="1" pen="0,0,0" brush="255,255,255"/>
          </graphics>
        </attribute>
        <attribute name="Marking" id="1092" net="1">
          <![CDATA[0]]>
          <graphics count="1">
            <graphic x="800.00" y="640.00" id="1093" net="1" show="1" grparent="1097" state="1" pen="0,0,0" brush="255,255,255"/>
          </graphics>
        </attribute>
        <attribute name="Logic" id="1094" net="1">
          <![CDATA[0]]>
          <graphics count="0"/>
        </attribute>
        <attribute name="Comment" id="1095" net="1">
          <![CDATA[]]>
          <graphics count="1">
            <graphic yoff="40.00" x="800.00" y="680.00" id="1096" net="1" show="0" grparent="1097" state="1" pen="0,0,0" brush="255,255,255"/>
          </graphics>
        </attribute>
        <graphics count="1">
          <graphic x="800.00" y="640.00" id="1097" net="1" show="1" w="20.00" h="20.00" state="1" pen="0,0,0" brush="255,255,255"/>
        </graphics>
      </node>
      <node id="1098" net="1">
        <attribute name="Name" id="1099" net="1">
          <![CDATA[prorenin-renin_axis]]>
          <graphics count="1">
            <graphic xoff="0.00" yoff="20.00" x="600.00" y="500.00" id="1100" net="1" show="1" grparent="1108" state="1" pen="0,0,0" brush="255,255,255"/>
          </graphics>
        </attribute>
        <attribute name="ID" id="1101" net="1">
          <![CDATA[34]]>
          <graphics count="1">
            <graphic xoff="25.00" yoff="20.00" x="625.00" y="500.00" id="1102" net="1" show="0" grparent="1108" state="1" pen="0,0,0" brush="255,255,255"/>
          </graphics>
        </attribute>
        <attribute name="Marking" id="1103" net="1">
          <![CDATA[0]]>
          <graphics count="1">
            <graphic x="600.00" y="480.00" id="1104" net="1" show="1" grparent="1108" state="1" pen="0,0,0" brush="255,255,255"/>
          </graphics>
        </attribute>
        <attribute name="Logic" id="1105" net="1">
          <![CDATA[0]]>
          <graphics count="0"/>
        </attribute>
        <attribute name="Comment" id="1106" net="1">
          <![CDATA[]]>
          <graphics count="1">
            <graphic yoff="40.00" x="600.00" y="520.00" id="1107" net="1" show="0" grparent="1108" state="1" pen="0,0,0" brush="255,255,255"/>
          </graphics>
        </attribute>
        <graphics count="1">
          <graphic x="600.00" y="480.00" id="1108" net="1" show="1" w="20.00" h="20.00" state="1" pen="0,0,0" brush="255,255,255"/>
        </graphics>
      </node>
      <node id="1109" net="1">
        <attribute name="Name" id="1110" net="1">
          <![CDATA[ACE_on_vascular_endothelium_lung_and_kidney]]>
          <graphics count="1">
            <graphic xoff="0.00" yoff="20.00" x="1140.00" y="940.00" id="1111" net="1" show="1" grparent="1119" state="1" pen="0,0,0" brush="255,255,255"/>
          </graphics>
        </attribute>
        <attribute name="ID" id="1112" net="1">
          <![CDATA[35]]>
          <graphics count="1">
            <graphic xoff="25.00" yoff="20.00" x="1165.00" y="940.00" id="1113" net="1" show="0" grparent="1119" state="1" pen="0,0,0" brush="255,255,255"/>
          </graphics>
        </attribute>
        <attribute name="Marking" id="1114" net="1">
          <![CDATA[0]]>
          <graphics count="1">
            <graphic x="1140.00" y="920.00" id="1115" net="1" show="1" grparent="1119" state="1" pen="0,0,0" brush="255,255,255"/>
          </graphics>
        </attribute>
        <attribute name="Logic" id="1116" net="1">
          <![CDATA[0]]>
          <graphics count="0"/>
        </attribute>
        <attribute name="Comment" id="1117" net="1">
          <![CDATA[]]>
          <graphics count="1">
            <graphic yoff="40.00" x="1140.00" y="960.00" id="1118" net="1" show="0" grparent="1119" state="1" pen="0,0,0" brush="255,255,255"/>
          </graphics>
        </attribute>
        <graphics count="1">
          <graphic x="1140.00" y="920.00" id="1119" net="1" show="1" w="20.00" h="20.00" state="1" pen="0,0,0" brush="255,255,255"/>
        </graphics>
      </node>
      <node id="1120" net="1" logic="1">
        <attribute name="Name" id="1121" net="1">
          <![CDATA[ET1]]>
          <graphics count="2">
            <graphic xoff="0.00" yoff="20.00" x="2520.00" y="1300.00" id="1122" net="1" show="1" grparent="1130" state="1" pen="0,0,0" brush="255,255,255"/>
            <graphic xoff="0.00" yoff="20.00" x="420.00" y="1260.00" id="1162" net="1" show="1" grparent="1166" state="1" pen="0,0,0" brush="255,255,255"/>
          </graphics>
        </attribute>
        <attribute name="ID" id="1123" net="1">
          <![CDATA[36]]>
          <graphics count="2">
            <graphic xoff="25.00" yoff="20.00" x="2545.00" y="1300.00" id="1124" net="1" show="0" grparent="1130" state="1" pen="0,0,0" brush="255,255,255"/>
            <graphic xoff="25.00" yoff="20.00" x="445.00" y="1260.00" id="1163" net="1" show="0" grparent="1166" state="1" pen="0,0,0" brush="255,255,255"/>
          </graphics>
        </attribute>
        <attribute name="Marking" id="1125" net="1">
          <![CDATA[0]]>
          <graphics count="2">
            <graphic x="2520.00" y="1280.00" id="1126" net="1" show="1" grparent="1130" state="1" pen="0,0,0" brush="255,255,255"/>
            <graphic x="420.00" y="1240.00" id="1164" net="1" show="1" grparent="1166" state="1" pen="0,0,0" brush="255,255,255"/>
          </graphics>
        </attribute>
        <attribute name="Logic" id="1127" net="1">
          <![CDATA[1]]>
          <graphics count="0"/>
        </attribute>
        <attribute name="Comment" id="1128" net="1">
          <![CDATA[]]>
          <graphics count="2">
            <graphic yoff="40.00" x="2520.00" y="1320.00" id="1129" net="1" show="0" grparent="1130" state="1" pen="0,0,0" brush="255,255,255"/>
            <graphic yoff="40.00" x="420.00" y="1280.00" id="1165" net="1" show="0" grparent="1166" state="1" pen="0,0,0" brush="255,255,255"/>
          </graphics>
        </attribute>
        <graphics count="2">
          <graphic x="2520.00" y="1280.00" id="1130" net="1" show="1" w="20.00" h="20.00" state="1" pen="0,0,0" brush="255,255,255"/>
          <graphic x="420.00" y="1240.00" id="1166" net="1" show="1" w="20.00" h="20.00" state="1" pen="0,0,0" brush="255,255,255"/>
        </graphics>
      </node>
      <node id="1179" net="1" logic="1">
        <attribute name="Name" id="1180" net="1">
          <![CDATA[TNFalpha_and_TNFR1_complex]]>
          <graphics count="6">
            <graphic xoff="0.00" yoff="20.00" x="820.00" y="1160.00" id="1181" net="1" show="1" grparent="1189" state="1" pen="0,0,0" brush="255,255,255"/>
            <graphic xoff="0.00" yoff="20.00" x="780.00" y="1600.00" id="1221" net="1" show="1" grparent="1225" state="1" pen="0,0,0" brush="255,255,255"/>
            <graphic xoff="0.00" yoff="20.00" x="940.00" y="1000.00" id="1232" net="1" show="1" grparent="1236" state="1" pen="0,0,0" brush="255,255,255"/>
            <graphic xoff="0.00" yoff="20.00" x="3060.00" y="740.00" id="1243" net="1" show="1" grparent="1247" state="1" pen="0,0,0" brush="255,255,255"/>
            <graphic xoff="0.00" yoff="20.00" x="920.00" y="420.00" id="1254" net="1" show="1" grparent="1258" state="1" pen="0,0,0" brush="255,255,255"/>
            <graphic xoff="0.00" yoff="20.00" x="2520.00" y="980.00" id="1265" net="1" show="1" grparent="1269" state="1" pen="0,0,0" brush="255,255,255"/>
          </graphics>
        </attribute>
        <attribute name="ID" id="1182" net="1">
          <![CDATA[37]]>
          <graphics count="6">
            <graphic xoff="25.00" yoff="20.00" x="845.00" y="1160.00" id="1183" net="1" show="0" grparent="1189" state="1" pen="0,0,0" brush="255,255,255"/>
            <graphic xoff="25.00" yoff="20.00" x="805.00" y="1600.00" id="1222" net="1" show="0" grparent="1225" state="1" pen="0,0,0" brush="255,255,255"/>
            <graphic xoff="25.00" yoff="20.00" x="965.00" y="1000.00" id="1233" net="1" show="0" grparent="1236" state="1" pen="0,0,0" brush="255,255,255"/>
            <graphic xoff="25.00" yoff="20.00" x="3085.00" y="740.00" id="1244" net="1" show="0" grparent="1247" state="1" pen="0,0,0" brush="255,255,255"/>
            <graphic xoff="25.00" yoff="20.00" x="945.00" y="420.00" id="1255" net="1" show="0" grparent="1258" state="1" pen="0,0,0" brush="255,255,255"/>
            <graphic xoff="25.00" yoff="20.00" x="2545.00" y="980.00" id="1266" net="1" show="0" grparent="1269" state="1" pen="0,0,0" brush="255,255,255"/>
          </graphics>
        </attribute>
        <attribute name="Marking" id="1184" net="1">
          <![CDATA[0]]>
          <graphics count="6">
            <graphic x="820.00" y="1140.00" id="1185" net="1" show="1" grparent="1189" state="1" pen="0,0,0" brush="255,255,255"/>
            <graphic x="780.00" y="1580.00" id="1223" net="1" show="1" grparent="1225" state="1" pen="0,0,0" brush="255,255,255"/>
            <graphic x="940.00" y="980.00" id="1234" net="1" show="1" grparent="1236" state="1" pen="0,0,0" brush="255,255,255"/>
            <graphic x="3060.00" y="720.00" id="1245" net="1" show="1" grparent="1247" state="1" pen="0,0,0" brush="255,255,255"/>
            <graphic x="920.00" y="400.00" id="1256" net="1" show="1" grparent="1258" state="1" pen="0,0,0" brush="255,255,255"/>
            <graphic x="2520.00" y="960.00" id="1267" net="1" show="1" grparent="1269" state="1" pen="0,0,0" brush="255,255,255"/>
          </graphics>
        </attribute>
        <attribute name="Logic" id="1186" net="1">
          <![CDATA[1]]>
          <graphics count="0"/>
        </attribute>
        <attribute name="Comment" id="1187" net="1">
          <![CDATA[]]>
          <graphics count="6">
            <graphic yoff="40.00" x="820.00" y="1180.00" id="1188" net="1" show="0" grparent="1189" state="1" pen="0,0,0" brush="255,255,255"/>
            <graphic yoff="40.00" x="780.00" y="1620.00" id="1224" net="1" show="0" grparent="1225" state="1" pen="0,0,0" brush="255,255,255"/>
            <graphic yoff="40.00" x="940.00" y="1020.00" id="1235" net="1" show="0" grparent="1236" state="1" pen="0,0,0" brush="255,255,255"/>
            <graphic yoff="40.00" x="3060.00" y="760.00" id="1246" net="1" show="0" grparent="1247" state="1" pen="0,0,0" brush="255,255,255"/>
            <graphic yoff="40.00" x="920.00" y="440.00" id="1257" net="1" show="0" grparent="1258" state="1" pen="0,0,0" brush="255,255,255"/>
            <graphic yoff="40.00" x="2520.00" y="1000.00" id="1268" net="1" show="0" grparent="1269" state="1" pen="0,0,0" brush="255,255,255"/>
          </graphics>
        </attribute>
        <graphics count="6">
          <graphic x="820.00" y="1140.00" id="1189" net="1" show="1" w="20.00" h="20.00" state="1" pen="0,0,0" brush="255,255,255"/>
          <graphic x="780.00" y="1580.00" id="1225" net="1" show="1" w="20.00" h="20.00" state="1" pen="0,0,0" brush="255,255,255"/>
          <graphic x="940.00" y="980.00" id="1236" net="1" show="1" w="20.00" h="20.00" state="1" pen="0,0,0" brush="255,255,255"/>
          <graphic x="3060.00" y="720.00" id="1247" net="1" show="1" w="20.00" h="20.00" state="1" pen="0,0,0" brush="255,255,255"/>
          <graphic x="920.00" y="400.00" id="1258" net="1" show="1" w="20.00" h="20.00" state="1" pen="0,0,0" brush="255,255,255"/>
          <graphic x="2520.00" y="960.00" id="1269" net="1" show="1" w="20.00" h="20.00" state="1" pen="0,0,0" brush="255,255,255"/>
        </graphics>
      </node>
      <node id="1282" net="1">
        <attribute name="Name" id="1283" net="1">
          <![CDATA[ACE2_protein_functional_receptor_for_SARS-CoV-2_in_various_human_organs]]>
          <graphics count="1">
            <graphic xoff="0.00" yoff="20.00" x="1220.00" y="500.00" id="1284" net="1" show="1" grparent="1292" state="1" pen="0,0,0" brush="255,255,255"/>
          </graphics>
        </attribute>
        <attribute name="ID" id="1285" net="1">
          <![CDATA[38]]>
          <graphics count="1">
            <graphic xoff="25.00" yoff="20.00" x="1245.00" y="500.00" id="1286" net="1" show="0" grparent="1292" state="1" pen="0,0,0" brush="255,255,255"/>
          </graphics>
        </attribute>
        <attribute name="Marking" id="1287" net="1">
          <![CDATA[0]]>
          <graphics count="1">
            <graphic x="1220.00" y="480.00" id="1288" net="1" show="1" grparent="1292" state="1" pen="0,0,0" brush="255,255,255"/>
          </graphics>
        </attribute>
        <attribute name="Logic" id="1289" net="1">
          <![CDATA[0]]>
          <graphics count="0"/>
        </attribute>
        <attribute name="Comment" id="1290" net="1">
          <![CDATA[]]>
          <graphics count="1">
            <graphic yoff="40.00" x="1220.00" y="520.00" id="1291" net="1" show="0" grparent="1292" state="1" pen="0,0,0" brush="255,255,255"/>
          </graphics>
        </attribute>
        <graphics count="1">
          <graphic x="1220.00" y="480.00" id="1292" net="1" show="1" w="20.00" h="20.00" state="1" pen="0,0,0" brush="255,255,255"/>
        </graphics>
      </node>
      <node id="1293" net="1">
        <attribute name="Name" id="1294" net="1">
          <![CDATA[ANG-(1-7)]]>
          <graphics count="1">
            <graphic xoff="0.00" yoff="20.00" x="1500.00" y="580.00" id="1295" net="1" show="1" grparent="1303" state="1" pen="0,0,0" brush="255,255,255"/>
          </graphics>
        </attribute>
        <attribute name="ID" id="1296" net="1">
          <![CDATA[39]]>
          <graphics count="1">
            <graphic xoff="25.00" yoff="20.00" x="1525.00" y="580.00" id="1297" net="1" show="0" grparent="1303" state="1" pen="0,0,0" brush="255,255,255"/>
          </graphics>
        </attribute>
        <attribute name="Marking" id="1298" net="1">
          <![CDATA[0]]>
          <graphics count="1">
            <graphic x="1500.00" y="560.00" id="1299" net="1" show="1" grparent="1303" state="1" pen="0,0,0" brush="255,255,255"/>
          </graphics>
        </attribute>
        <attribute name="Logic" id="1300" net="1">
          <![CDATA[0]]>
          <graphics count="0"/>
        </attribute>
        <attribute name="Comment" id="1301" net="1">
          <![CDATA[]]>
          <graphics count="1">
            <graphic yoff="40.00" x="1500.00" y="600.00" id="1302" net="1" show="0" grparent="1303" state="1" pen="0,0,0" brush="255,255,255"/>
          </graphics>
        </attribute>
        <graphics count="1">
          <graphic x="1500.00" y="560.00" id="1303" net="1" show="1" w="20.00" h="20.00" state="1" pen="0,0,0" brush="255,255,255"/>
        </graphics>
      </node>
      <node id="1304" net="1">
        <attribute name="Name" id="1305" net="1">
          <![CDATA[S_protein_of_SARS-CoV-2]]>
          <graphics count="1">
            <graphic xoff="0.00" yoff="20.00" x="1220.00" y="280.00" id="1306" net="1" show="1" grparent="1314" state="1" pen="0,0,0" brush="255,255,255"/>
          </graphics>
        </attribute>
        <attribute name="ID" id="1307" net="1">
          <![CDATA[40]]>
          <graphics count="1">
            <graphic xoff="25.00" yoff="20.00" x="1245.00" y="280.00" id="1308" net="1" show="0" grparent="1314" state="1" pen="0,0,0" brush="255,255,255"/>
          </graphics>
        </attribute>
        <attribute name="Marking" id="1309" net="1">
          <![CDATA[0]]>
          <graphics count="1">
            <graphic x="1220.00" y="260.00" id="1310" net="1" show="1" grparent="1314" state="1" pen="0,0,0" brush="255,255,255"/>
          </graphics>
        </attribute>
        <attribute name="Logic" id="1311" net="1">
          <![CDATA[0]]>
          <graphics count="0"/>
        </attribute>
        <attribute name="Comment" id="1312" net="1">
          <![CDATA[]]>
          <graphics count="1">
            <graphic yoff="40.00" x="1220.00" y="300.00" id="1313" net="1" show="0" grparent="1314" state="1" pen="0,0,0" brush="255,255,255"/>
          </graphics>
        </attribute>
        <graphics count="1">
          <graphic x="1220.00" y="260.00" id="1314" net="1" show="1" w="20.00" h="20.00" state="1" pen="0,0,0" brush="255,255,255"/>
        </graphics>
      </node>
      <node id="1315" net="1">
        <attribute name="Name" id="1316" net="1">
          <![CDATA[S_protein_and_ACE2_complex]]>
          <graphics count="1">
            <graphic xoff="0.00" yoff="20.00" x="1460.00" y="360.00" id="1317" net="1" show="1" grparent="1325" state="1" pen="0,0,0" brush="255,255,255"/>
          </graphics>
        </attribute>
        <attribute name="ID" id="1318" net="1">
          <![CDATA[41]]>
          <graphics count="1">
            <graphic xoff="25.00" yoff="20.00" x="1485.00" y="360.00" id="1319" net="1" show="0" grparent="1325" state="1" pen="0,0,0" brush="255,255,255"/>
          </graphics>
        </attribute>
        <attribute name="Marking" id="1320" net="1">
          <![CDATA[0]]>
          <graphics count="1">
            <graphic x="1460.00" y="340.00" id="1321" net="1" show="1" grparent="1325" state="1" pen="0,0,0" brush="255,255,255"/>
          </graphics>
        </attribute>
        <attribute name="Logic" id="1322" net="1">
          <![CDATA[0]]>
          <graphics count="0"/>
        </attribute>
        <attribute name="Comment" id="1323" net="1">
          <![CDATA[]]>
          <graphics count="1">
            <graphic yoff="40.00" x="1460.00" y="380.00" id="1324" net="1" show="0" grparent="1325" state="1" pen="0,0,0" brush="255,255,255"/>
          </graphics>
        </attribute>
        <graphics count="1">
          <graphic x="1460.00" y="340.00" id="1325" net="1" show="1" w="20.00" h="20.00" state="1" pen="0,0,0" brush="255,255,255"/>
        </graphics>
      </node>
      <node id="1326" net="1">
        <attribute name="Name" id="1327" net="1">
          <![CDATA[affected_cell]]>
          <graphics count="1">
            <graphic xoff="0.00" yoff="20.00" x="1840.00" y="360.00" id="1328" net="1" show="1" grparent="1336" state="1" pen="0,0,0" brush="255,255,255"/>
          </graphics>
        </attribute>
        <attribute name="ID" id="1329" net="1">
          <![CDATA[42]]>
          <graphics count="1">
            <graphic xoff="25.00" yoff="20.00" x="1865.00" y="360.00" id="1330" net="1" show="0" grparent="1336" state="1" pen="0,0,0" brush="255,255,255"/>
          </graphics>
        </attribute>
        <attribute name="Marking" id="1331" net="1">
          <![CDATA[0]]>
          <graphics count="1">
            <graphic x="1840.00" y="340.00" id="1332" net="1" show="1" grparent="1336" state="1" pen="0,0,0" brush="255,255,255"/>
          </graphics>
        </attribute>
        <attribute name="Logic" id="1333" net="1">
          <![CDATA[0]]>
          <graphics count="0"/>
        </attribute>
        <attribute name="Comment" id="1334" net="1">
          <![CDATA[]]>
          <graphics count="1">
            <graphic yoff="40.00" x="1840.00" y="380.00" id="1335" net="1" show="0" grparent="1336" state="1" pen="0,0,0" brush="255,255,255"/>
          </graphics>
        </attribute>
        <graphics count="1">
          <graphic x="1840.00" y="340.00" id="1336" net="1" show="1" w="20.00" h="20.00" state="1" pen="0,0,0" brush="255,255,255"/>
        </graphics>
      </node>
      <node id="1337" net="1">
        <attribute name="Name" id="1338" net="1">
          <![CDATA[ANG-(1-9)]]>
          <graphics count="1">
            <graphic xoff="0.00" yoff="20.00" x="940.00" y="800.00" id="1339" net="1" show="1" grparent="1347" state="1" pen="0,0,0" brush="255,255,255"/>
          </graphics>
        </attribute>
        <attribute name="ID" id="1340" net="1">
          <![CDATA[43]]>
          <graphics count="1">
            <graphic xoff="25.00" yoff="20.00" x="965.00" y="800.00" id="1341" net="1" show="0" grparent="1347" state="1" pen="0,0,0" brush="255,255,255"/>
          </graphics>
        </attribute>
        <attribute name="Marking" id="1342" net="1">
          <![CDATA[0]]>
          <graphics count="1">
            <graphic x="940.00" y="780.00" id="1343" net="1" show="1" grparent="1347" state="1" pen="0,0,0" brush="255,255,255"/>
          </graphics>
        </attribute>
        <attribute name="Logic" id="1344" net="1">
          <![CDATA[0]]>
          <graphics count="0"/>
        </attribute>
        <attribute name="Comment" id="1345" net="1">
          <![CDATA[]]>
          <graphics count="1">
            <graphic yoff="40.00" x="940.00" y="820.00" id="1346" net="1" show="0" grparent="1347" state="1" pen="0,0,0" brush="255,255,255"/>
          </graphics>
        </attribute>
        <graphics count="1">
          <graphic x="940.00" y="780.00" id="1347" net="1" show="1" w="20.00" h="20.00" state="1" pen="0,0,0" brush="255,255,255"/>
        </graphics>
      </node>
      <node id="1348" net="1">
        <attribute name="Name" id="1349" net="1">
          <![CDATA[viral_RNA]]>
          <graphics count="1">
            <graphic xoff="0.00" yoff="20.00" x="2220.00" y="300.00" id="1350" net="1" show="1" grparent="1358" state="1" pen="0,0,0" brush="255,255,255"/>
          </graphics>
        </attribute>
        <attribute name="ID" id="1351" net="1">
          <![CDATA[44]]>
          <graphics count="1">
            <graphic xoff="25.00" yoff="20.00" x="2245.00" y="300.00" id="1352" net="1" show="0" grparent="1358" state="1" pen="0,0,0" brush="255,255,255"/>
          </graphics>
        </attribute>
        <attribute name="Marking" id="1353" net="1">
          <![CDATA[0]]>
          <graphics count="1">
            <graphic x="2220.00" y="280.00" id="1354" net="1" show="1" grparent="1358" state="1" pen="0,0,0" brush="255,255,255"/>
          </graphics>
        </attribute>
        <attribute name="Logic" id="1355" net="1">
          <![CDATA[0]]>
          <graphics count="0"/>
        </attribute>
        <attribute name="Comment" id="1356" net="1">
          <![CDATA[]]>
          <graphics count="1">
            <graphic yoff="40.00" x="2220.00" y="320.00" id="1357" net="1" show="0" grparent="1358" state="1" pen="0,0,0" brush="255,255,255"/>
          </graphics>
        </attribute>
        <graphics count="1">
          <graphic x="2220.00" y="280.00" id="1358" net="1" show="1" w="20.00" h="20.00" state="1" pen="0,0,0" brush="255,255,255"/>
        </graphics>
      </node>
      <node id="1359" net="1">
        <attribute name="Name" id="1360" net="1">
          <![CDATA[infected_cell_after_reading_RNA]]>
          <graphics count="1">
            <graphic xoff="0.00" yoff="20.00" x="1840.00" y="200.00" id="1361" net="1" show="1" grparent="1369" state="1" pen="0,0,0" brush="255,255,255"/>
          </graphics>
        </attribute>
        <attribute name="ID" id="1362" net="1">
          <![CDATA[45]]>
          <graphics count="1">
            <graphic xoff="25.00" yoff="20.00" x="1865.00" y="200.00" id="1363" net="1" show="0" grparent="1369" state="1" pen="0,0,0" brush="255,255,255"/>
          </graphics>
        </attribute>
        <attribute name="Marking" id="1364" net="1">
          <![CDATA[0]]>
          <graphics count="1">
            <graphic x="1840.00" y="180.00" id="1365" net="1" show="1" grparent="1369" state="1" pen="0,0,0" brush="255,255,255"/>
          </graphics>
        </attribute>
        <attribute name="Logic" id="1366" net="1">
          <![CDATA[0]]>
          <graphics count="0"/>
        </attribute>
        <attribute name="Comment" id="1367" net="1">
          <![CDATA[]]>
          <graphics count="1">
            <graphic yoff="40.00" x="1840.00" y="220.00" id="1368" net="1" show="0" grparent="1369" state="1" pen="0,0,0" brush="255,255,255"/>
          </graphics>
        </attribute>
        <graphics count="1">
          <graphic x="1840.00" y="180.00" id="1369" net="1" show="1" w="20.00" h="20.00" state="1" pen="0,0,0" brush="255,255,255"/>
        </graphics>
      </node>
      <node id="1370" net="1">
        <attribute name="Name" id="1371" net="1">
          <![CDATA[Mas_receptor]]>
          <graphics count="1">
            <graphic xoff="0.00" yoff="20.00" x="1560.00" y="720.00" id="1372" net="1" show="1" grparent="1380" state="1" pen="0,0,0" brush="255,255,255"/>
          </graphics>
        </attribute>
        <attribute name="ID" id="1373" net="1">
          <![CDATA[46]]>
          <graphics count="1">
            <graphic xoff="25.00" yoff="20.00" x="1585.00" y="720.00" id="1374" net="1" show="0" grparent="1380" state="1" pen="0,0,0" brush="255,255,255"/>
          </graphics>
        </attribute>
        <attribute name="Marking" id="1375" net="1">
          <![CDATA[0]]>
          <graphics count="1">
            <graphic x="1560.00" y="700.00" id="1376" net="1" show="1" grparent="1380" state="1" pen="0,0,0" brush="255,255,255"/>
          </graphics>
        </attribute>
        <attribute name="Logic" id="1377" net="1">
          <![CDATA[0]]>
          <graphics count="0"/>
        </attribute>
        <attribute name="Comment" id="1378" net="1">
          <![CDATA[]]>
          <graphics count="1">
            <graphic yoff="40.00" x="1560.00" y="740.00" id="1379" net="1" show="0" grparent="1380" state="1" pen="0,0,0" brush="255,255,255"/>
          </graphics>
        </attribute>
        <graphics count="1">
          <graphic x="1560.00" y="700.00" id="1380" net="1" show="1" w="20.00" h="20.00" state="1" pen="0,0,0" brush="255,255,255"/>
        </graphics>
      </node>
      <node id="1381" net="1" logic="1">
        <attribute name="Name" id="1382" net="1">
          <![CDATA[angiotensin_II_in_capillaries]]>
          <graphics count="4">
            <graphic xoff="0.00" yoff="20.00" x="660.00" y="940.00" id="1383" net="1" show="1" grparent="1391" state="1" pen="0,0,0" brush="255,255,255"/>
            <graphic xoff="0.00" yoff="20.00" x="1520.00" y="420.00" id="1423" net="1" show="1" grparent="1427" state="1" pen="0,0,0" brush="255,255,255"/>
            <graphic xoff="0.00" yoff="20.00" x="900.00" y="1840.00" id="1434" net="1" show="1" grparent="1438" state="1" pen="0,0,0" brush="255,255,255"/>
            <graphic xoff="0.00" yoff="20.00" x="3080.00" y="560.00" id="1445" net="1" show="1" grparent="1449" state="1" pen="0,0,0" brush="255,255,255"/>
          </graphics>
        </attribute>
        <attribute name="ID" id="1384" net="1">
          <![CDATA[47]]>
          <graphics count="4">
            <graphic xoff="25.00" yoff="20.00" x="685.00" y="940.00" id="1385" net="1" show="0" grparent="1391" state="1" pen="0,0,0" brush="255,255,255"/>
            <graphic xoff="25.00" yoff="20.00" x="1545.00" y="420.00" id="1424" net="1" show="0" grparent="1427" state="1" pen="0,0,0" brush="255,255,255"/>
            <graphic xoff="25.00" yoff="20.00" x="925.00" y="1840.00" id="1435" net="1" show="0" grparent="1438" state="1" pen="0,0,0" brush="255,255,255"/>
            <graphic xoff="25.00" yoff="20.00" x="3105.00" y="560.00" id="1446" net="1" show="0" grparent="1449" state="1" pen="0,0,0" brush="255,255,255"/>
          </graphics>
        </attribute>
        <attribute name="Marking" id="1386" net="1">
          <![CDATA[0]]>
          <graphics count="4">
            <graphic x="660.00" y="920.00" id="1387" net="1" show="1" grparent="1391" state="1" pen="0,0,0" brush="255,255,255"/>
            <graphic x="1520.00" y="400.00" id="1425" net="1" show="1" grparent="1427" state="1" pen="0,0,0" brush="255,255,255"/>
            <graphic x="900.00" y="1820.00" id="1436" net="1" show="1" grparent="1438" state="1" pen="0,0,0" brush="255,255,255"/>
            <graphic x="3080.00" y="540.00" id="1447" net="1" show="1" grparent="1449" state="1" pen="0,0,0" brush="255,255,255"/>
          </graphics>
        </attribute>
        <attribute name="Logic" id="1388" net="1">
          <![CDATA[1]]>
          <graphics count="0"/>
        </attribute>
        <attribute name="Comment" id="1389" net="1">
          <![CDATA[]]>
          <graphics count="4">
            <graphic yoff="40.00" x="660.00" y="960.00" id="1390" net="1" show="0" grparent="1391" state="1" pen="0,0,0" brush="255,255,255"/>
            <graphic yoff="40.00" x="1520.00" y="440.00" id="1426" net="1" show="0" grparent="1427" state="1" pen="0,0,0" brush="255,255,255"/>
            <graphic yoff="40.00" x="900.00" y="1860.00" id="1437" net="1" show="0" grparent="1438" state="1" pen="0,0,0" brush="255,255,255"/>
            <graphic yoff="40.00" x="3080.00" y="580.00" id="1448" net="1" show="0" grparent="1449" state="1" pen="0,0,0" brush="255,255,255"/>
          </graphics>
        </attribute>
        <graphics count="4">
          <graphic x="660.00" y="920.00" id="1391" net="1" show="1" w="20.00" h="20.00" state="1" pen="0,0,0" brush="255,255,255"/>
          <graphic x="1520.00" y="400.00" id="1427" net="1" show="1" w="20.00" h="20.00" state="1" pen="0,0,0" brush="255,255,255"/>
          <graphic x="900.00" y="1820.00" id="1438" net="1" show="1" w="20.00" h="20.00" state="1" pen="0,0,0" brush="255,255,255"/>
          <graphic x="3080.00" y="540.00" id="1449" net="1" show="1" w="20.00" h="20.00" state="1" pen="0,0,0" brush="255,255,255"/>
        </graphics>
      </node>
      <node id="1462" net="1">
        <attribute name="Name" id="1463" net="1">
          <![CDATA[aldosterone]]>
          <graphics count="1">
            <graphic xoff="0.00" yoff="20.00" x="380.00" y="1080.00" id="1464" net="1" show="1" grparent="1472" state="1" pen="0,0,0" brush="255,255,255"/>
          </graphics>
        </attribute>
        <attribute name="ID" id="1465" net="1">
          <![CDATA[48]]>
          <graphics count="1">
            <graphic xoff="25.00" yoff="20.00" x="405.00" y="1080.00" id="1466" net="1" show="0" grparent="1472" state="1" pen="0,0,0" brush="255,255,255"/>
          </graphics>
        </attribute>
        <attribute name="Marking" id="1467" net="1">
          <![CDATA[0]]>
          <graphics count="1">
            <graphic x="380.00" y="1060.00" id="1468" net="1" show="1" grparent="1472" state="1" pen="0,0,0" brush="255,255,255"/>
          </graphics>
        </attribute>
        <attribute name="Logic" id="1469" net="1">
          <![CDATA[0]]>
          <graphics count="0"/>
        </attribute>
        <attribute name="Comment" id="1470" net="1">
          <![CDATA[]]>
          <graphics count="1">
            <graphic yoff="40.00" x="380.00" y="1100.00" id="1471" net="1" show="0" grparent="1472" state="1" pen="0,0,0" brush="255,255,255"/>
          </graphics>
        </attribute>
        <graphics count="1">
          <graphic x="380.00" y="1060.00" id="1472" net="1" show="1" w="20.00" h="20.00" state="1" pen="0,0,0" brush="255,255,255"/>
        </graphics>
      </node>
      <node id="1473" net="1" logic="1">
        <attribute name="Name" id="1474" net="1">
          <![CDATA[activated_TACE]]>
          <graphics count="2">
            <graphic xoff="0.00" yoff="20.00" x="1220.00" y="1220.00" id="1475" net="1" show="1" grparent="1483" state="1" pen="0,0,0" brush="255,255,255"/>
            <graphic xoff="0.00" yoff="20.00" x="2160.00" y="860.00" id="1515" net="1" show="1" grparent="1519" state="1" pen="0,0,0" brush="255,255,255"/>
          </graphics>
        </attribute>
        <attribute name="ID" id="1476" net="1">
          <![CDATA[49]]>
          <graphics count="2">
            <graphic xoff="25.00" yoff="20.00" x="1245.00" y="1220.00" id="1477" net="1" show="0" grparent="1483" state="1" pen="0,0,0" brush="255,255,255"/>
            <graphic xoff="25.00" yoff="20.00" x="2185.00" y="860.00" id="1516" net="1" show="0" grparent="1519" state="1" pen="0,0,0" brush="255,255,255"/>
          </graphics>
        </attribute>
        <attribute name="Marking" id="1478" net="1">
          <![CDATA[0]]>
          <graphics count="2">
            <graphic x="1220.00" y="1200.00" id="1479" net="1" show="1" grparent="1483" state="1" pen="0,0,0" brush="255,255,255"/>
            <graphic x="2160.00" y="840.00" id="1517" net="1" show="1" grparent="1519" state="1" pen="0,0,0" brush="255,255,255"/>
          </graphics>
        </attribute>
        <attribute name="Logic" id="1480" net="1">
          <![CDATA[1]]>
          <graphics count="0"/>
        </attribute>
        <attribute name="Comment" id="1481" net="1">
          <![CDATA[]]>
          <graphics count="2">
            <graphic yoff="40.00" x="1220.00" y="1240.00" id="1482" net="1" show="0" grparent="1483" state="1" pen="0,0,0" brush="255,255,255"/>
            <graphic yoff="40.00" x="2160.00" y="880.00" id="1518" net="1" show="0" grparent="1519" state="1" pen="0,0,0" brush="255,255,255"/>
          </graphics>
        </attribute>
        <graphics count="2">
          <graphic x="1220.00" y="1200.00" id="1483" net="1" show="1" w="20.00" h="20.00" state="1" pen="0,0,0" brush="255,255,255"/>
          <graphic x="2160.00" y="840.00" id="1519" net="1" show="1" w="20.00" h="20.00" state="1" pen="0,0,0" brush="255,255,255"/>
        </graphics>
      </node>
      <node id="1532" net="1">
        <attribute name="Name" id="1533" net="1">
          <![CDATA[TMPRSS2]]>
          <graphics count="1">
            <graphic xoff="0.00" yoff="20.00" x="1040.00" y="360.00" id="1534" net="1" show="1" grparent="1542" state="1" pen="0,0,0" brush="255,255,255"/>
          </graphics>
        </attribute>
        <attribute name="ID" id="1535" net="1">
          <![CDATA[50]]>
          <graphics count="1">
            <graphic xoff="25.00" yoff="20.00" x="1065.00" y="360.00" id="1536" net="1" show="0" grparent="1542" state="1" pen="0,0,0" brush="255,255,255"/>
          </graphics>
        </attribute>
        <attribute name="Marking" id="1537" net="1">
          <![CDATA[0]]>
          <graphics count="1">
            <graphic x="1040.00" y="340.00" id="1538" net="1" show="1" grparent="1542" state="1" pen="0,0,0" brush="255,255,255"/>
          </graphics>
        </attribute>
        <attribute name="Logic" id="1539" net="1">
          <![CDATA[0]]>
          <graphics count="0"/>
        </attribute>
        <attribute name="Comment" id="1540" net="1">
          <![CDATA[]]>
          <graphics count="1">
            <graphic yoff="40.00" x="1040.00" y="380.00" id="1541" net="1" show="0" grparent="1542" state="1" pen="0,0,0" brush="255,255,255"/>
          </graphics>
        </attribute>
        <graphics count="1">
          <graphic x="1040.00" y="340.00" id="1542" net="1" show="1" w="20.00" h="20.00" state="1" pen="0,0,0" brush="255,255,255"/>
        </graphics>
      </node>
      <node id="1543" net="1" logic="1">
        <attribute name="Name" id="1544" net="1">
          <![CDATA[IL-6]]>
          <graphics count="4">
            <graphic xoff="0.00" yoff="20.00" x="2660.00" y="640.00" id="1545" net="1" show="1" grparent="1553" state="1" pen="0,0,0" brush="255,255,255"/>
            <graphic xoff="0.00" yoff="20.00" x="2220.00" y="1060.00" id="1585" net="1" show="1" grparent="1589" state="1" pen="0,0,0" brush="255,255,255"/>
            <graphic xoff="0.00" yoff="20.00" x="600.00" y="1120.00" id="1596" net="1" show="1" grparent="1600" state="1" pen="0,0,0" brush="255,255,255"/>
            <graphic xoff="0.00" yoff="20.00" x="2960.00" y="240.00" id="1607" net="1" show="1" grparent="1611" state="1" pen="0,0,0" brush="255,255,255"/>
          </graphics>
        </attribute>
        <attribute name="ID" id="1546" net="1">
          <![CDATA[51]]>
          <graphics count="4">
            <graphic xoff="25.00" yoff="20.00" x="2685.00" y="640.00" id="1547" net="1" show="0" grparent="1553" state="1" pen="0,0,0" brush="255,255,255"/>
            <graphic xoff="25.00" yoff="20.00" x="2245.00" y="1060.00" id="1586" net="1" show="0" grparent="1589" state="1" pen="0,0,0" brush="255,255,255"/>
            <graphic xoff="25.00" yoff="20.00" x="625.00" y="1120.00" id="1597" net="1" show="0" grparent="1600" state="1" pen="0,0,0" brush="255,255,255"/>
            <graphic xoff="25.00" yoff="20.00" x="2985.00" y="240.00" id="1608" net="1" show="0" grparent="1611" state="1" pen="0,0,0" brush="255,255,255"/>
          </graphics>
        </attribute>
        <attribute name="Marking" id="1548" net="1">
          <![CDATA[0]]>
          <graphics count="4">
            <graphic x="2660.00" y="620.00" id="1549" net="1" show="1" grparent="1553" state="1" pen="0,0,0" brush="255,255,255"/>
            <graphic x="2220.00" y="1040.00" id="1587" net="1" show="1" grparent="1589" state="1" pen="0,0,0" brush="255,255,255"/>
            <graphic x="600.00" y="1100.00" id="1598" net="1" show="1" grparent="1600" state="1" pen="0,0,0" brush="255,255,255"/>
            <graphic x="2960.00" y="220.00" id="1609" net="1" show="1" grparent="1611" state="1" pen="0,0,0" brush="255,255,255"/>
          </graphics>
        </attribute>
        <attribute name="Logic" id="1550" net="1">
          <![CDATA[1]]>
          <graphics count="0"/>
        </attribute>
        <attribute name="Comment" id="1551" net="1">
          <![CDATA[]]>
          <graphics count="4">
            <graphic yoff="40.00" x="2660.00" y="660.00" id="1552" net="1" show="0" grparent="1553" state="1" pen="0,0,0" brush="255,255,255"/>
            <graphic yoff="40.00" x="2220.00" y="1080.00" id="1588" net="1" show="0" grparent="1589" state="1" pen="0,0,0" brush="255,255,255"/>
            <graphic yoff="40.00" x="600.00" y="1140.00" id="1599" net="1" show="0" grparent="1600" state="1" pen="0,0,0" brush="255,255,255"/>
            <graphic yoff="40.00" x="2960.00" y="260.00" id="1610" net="1" show="0" grparent="1611" state="1" pen="0,0,0" brush="255,255,255"/>
          </graphics>
        </attribute>
        <graphics count="4">
          <graphic x="2660.00" y="620.00" id="1553" net="1" show="1" w="20.00" h="20.00" state="1" pen="0,0,0" brush="255,255,255"/>
          <graphic x="2220.00" y="1040.00" id="1589" net="1" show="1" w="20.00" h="20.00" state="1" pen="0,0,0" brush="255,255,255"/>
          <graphic x="600.00" y="1100.00" id="1600" net="1" show="1" w="20.00" h="20.00" state="1" pen="0,0,0" brush="255,255,255"/>
          <graphic x="2960.00" y="220.00" id="1611" net="1" show="1" w="20.00" h="20.00" state="1" pen="0,0,0" brush="255,255,255"/>
        </graphics>
      </node>
      <node id="1624" net="1" logic="1">
        <attribute name="Name" id="1625" net="1">
          <![CDATA[IL-1beta]]>
          <graphics count="3">
            <graphic xoff="0.00" yoff="20.00" x="2540.00" y="640.00" id="1626" net="1" show="1" grparent="1634" state="1" pen="0,0,0" brush="255,255,255"/>
            <graphic xoff="0.00" yoff="20.00" x="1140.00" y="1080.00" id="1666" net="1" show="1" grparent="1670" state="1" pen="0,0,0" brush="255,255,255"/>
            <graphic xoff="0.00" yoff="20.00" x="2960.00" y="300.00" id="1677" net="1" show="1" grparent="1681" state="1" pen="0,0,0" brush="255,255,255"/>
          </graphics>
        </attribute>
        <attribute name="ID" id="1627" net="1">
          <![CDATA[52]]>
          <graphics count="3">
            <graphic xoff="25.00" yoff="20.00" x="2565.00" y="640.00" id="1628" net="1" show="0" grparent="1634" state="1" pen="0,0,0" brush="255,255,255"/>
            <graphic xoff="25.00" yoff="20.00" x="1165.00" y="1080.00" id="1667" net="1" show="0" grparent="1670" state="1" pen="0,0,0" brush="255,255,255"/>
            <graphic xoff="25.00" yoff="20.00" x="2985.00" y="300.00" id="1678" net="1" show="0" grparent="1681" state="1" pen="0,0,0" brush="255,255,255"/>
          </graphics>
        </attribute>
        <attribute name="Marking" id="1629" net="1">
          <![CDATA[0]]>
          <graphics count="3">
            <graphic x="2540.00" y="620.00" id="1630" net="1" show="1" grparent="1634" state="1" pen="0,0,0" brush="255,255,255"/>
            <graphic x="1140.00" y="1060.00" id="1668" net="1" show="1" grparent="1670" state="1" pen="0,0,0" brush="255,255,255"/>
            <graphic x="2960.00" y="280.00" id="1679" net="1" show="1" grparent="1681" state="1" pen="0,0,0" brush="255,255,255"/>
          </graphics>
        </attribute>
        <attribute name="Logic" id="1631" net="1">
          <![CDATA[1]]>
          <graphics count="0"/>
        </attribute>
        <attribute name="Comment" id="1632" net="1">
          <![CDATA[]]>
          <graphics count="3">
            <graphic yoff="40.00" x="2540.00" y="660.00" id="1633" net="1" show="0" grparent="1634" state="1" pen="0,0,0" brush="255,255,255"/>
            <graphic yoff="40.00" x="1140.00" y="1100.00" id="1669" net="1" show="0" grparent="1670" state="1" pen="0,0,0" brush="255,255,255"/>
            <graphic yoff="40.00" x="2960.00" y="320.00" id="1680" net="1" show="0" grparent="1681" state="1" pen="0,0,0" brush="255,255,255"/>
          </graphics>
        </attribute>
        <graphics count="3">
          <graphic x="2540.00" y="620.00" id="1634" net="1" show="1" w="20.00" h="20.00" state="1" pen="0,0,0" brush="255,255,255"/>
          <graphic x="1140.00" y="1060.00" id="1670" net="1" show="1" w="20.00" h="20.00" state="1" pen="0,0,0" brush="255,255,255"/>
          <graphic x="2960.00" y="280.00" id="1681" net="1" show="1" w="20.00" h="20.00" state="1" pen="0,0,0" brush="255,255,255"/>
        </graphics>
      </node>
      <node id="1694" net="1" logic="1">
        <attribute name="Name" id="1695" net="1">
          <![CDATA[IL-23]]>
          <graphics count="2">
            <graphic xoff="0.00" yoff="20.00" x="2580.00" y="820.00" id="1696" net="1" show="1" grparent="1704" state="1" pen="0,0,0" brush="255,255,255"/>
            <graphic xoff="0.00" yoff="20.00" x="2340.00" y="560.00" id="1736" net="1" show="1" grparent="1740" state="1" pen="0,0,0" brush="255,255,255"/>
          </graphics>
        </attribute>
        <attribute name="ID" id="1697" net="1">
          <![CDATA[53]]>
          <graphics count="2">
            <graphic xoff="25.00" yoff="20.00" x="2605.00" y="820.00" id="1698" net="1" show="0" grparent="1704" state="1" pen="0,0,0" brush="255,255,255"/>
            <graphic xoff="25.00" yoff="20.00" x="2365.00" y="560.00" id="1737" net="1" show="0" grparent="1740" state="1" pen="0,0,0" brush="255,255,255"/>
          </graphics>
        </attribute>
        <attribute name="Marking" id="1699" net="1">
          <![CDATA[0]]>
          <graphics count="2">
            <graphic x="2580.00" y="800.00" id="1700" net="1" show="1" grparent="1704" state="1" pen="0,0,0" brush="255,255,255"/>
            <graphic x="2340.00" y="540.00" id="1738" net="1" show="1" grparent="1740" state="1" pen="0,0,0" brush="255,255,255"/>
          </graphics>
        </attribute>
        <attribute name="Logic" id="1701" net="1">
          <![CDATA[1]]>
          <graphics count="0"/>
        </attribute>
        <attribute name="Comment" id="1702" net="1">
          <![CDATA[]]>
          <graphics count="2">
            <graphic yoff="40.00" x="2580.00" y="840.00" id="1703" net="1" show="0" grparent="1704" state="1" pen="0,0,0" brush="255,255,255"/>
            <graphic yoff="40.00" x="2340.00" y="580.00" id="1739" net="1" show="0" grparent="1740" state="1" pen="0,0,0" brush="255,255,255"/>
          </graphics>
        </attribute>
        <graphics count="2">
          <graphic x="2580.00" y="800.00" id="1704" net="1" show="1" w="20.00" h="20.00" state="1" pen="0,0,0" brush="255,255,255"/>
          <graphic x="2340.00" y="540.00" id="1740" net="1" show="1" w="20.00" h="20.00" state="1" pen="0,0,0" brush="255,255,255"/>
        </graphics>
      </node>
      <node id="1753" net="1">
        <attribute name="Name" id="1754" net="1">
          <![CDATA[TNFalpha]]>
          <graphics count="1">
            <graphic xoff="0.00" yoff="20.00" x="2220.00" y="640.00" id="1755" net="1" show="1" grparent="1763" state="1" pen="0,0,0" brush="255,255,255"/>
          </graphics>
        </attribute>
        <attribute name="ID" id="1756" net="1">
          <![CDATA[54]]>
          <graphics count="1">
            <graphic xoff="25.00" yoff="20.00" x="2245.00" y="640.00" id="1757" net="1" show="0" grparent="1763" state="1" pen="0,0,0" brush="255,255,255"/>
          </graphics>
        </attribute>
        <attribute name="Marking" id="1758" net="1">
          <![CDATA[0]]>
          <graphics count="1">
            <graphic x="2220.00" y="620.00" id="1759" net="1" show="1" grparent="1763" state="1" pen="0,0,0" brush="255,255,255"/>
          </graphics>
        </attribute>
        <attribute name="Logic" id="1760" net="1">
          <![CDATA[0]]>
          <graphics count="0"/>
        </attribute>
        <attribute name="Comment" id="1761" net="1">
          <![CDATA[]]>
          <graphics count="1">
            <graphic yoff="40.00" x="2220.00" y="660.00" id="1762" net="1" show="0" grparent="1763" state="1" pen="0,0,0" brush="255,255,255"/>
          </graphics>
        </attribute>
        <graphics count="1">
          <graphic x="2220.00" y="620.00" id="1763" net="1" show="1" w="20.00" h="20.00" state="1" pen="0,0,0" brush="255,255,255"/>
        </graphics>
      </node>
    </nodeclass>
    <nodeclass count="87" name="Transition">
      <node id="1764" net="1">
        <attribute name="Name" id="1765" net="1">
          <![CDATA[neoantigens_formation]]>
          <graphics count="1">
            <graphic xoff="0.00" yoff="20.00" x="2200.00" y="1140.00" id="1766" net="1" show="1" grparent="1772" state="1" pen="0,0,0" brush="255,255,255"/>
          </graphics>
        </attribute>
        <attribute name="ID" id="1767" net="1">
          <![CDATA[0]]>
          <graphics count="1">
            <graphic xoff="25.00" yoff="20.00" x="2225.00" y="1140.00" id="1768" net="1" show="0" grparent="1772" state="1" pen="0,0,0" brush="255,255,255"/>
          </graphics>
        </attribute>
        <attribute name="Logic" id="1769" net="1">
          <![CDATA[0]]>
          <graphics count="0"/>
        </attribute>
        <attribute name="Comment" id="1770" net="1">
          <![CDATA[]]>
          <graphics count="1">
            <graphic xoff="40.00" x="2240.00" y="1120.00" id="1771" net="1" show="0" grparent="1772" state="1" pen="0,0,0" brush="255,255,255"/>
          </graphics>
        </attribute>
        <graphics count="1">
          <graphic x="2200.00" y="1120.00" id="1772" net="1" show="1" w="20.00" h="20.00" state="1" pen="0,0,0" brush="255,255,255"/>
        </graphics>
      </node>
      <node id="1773" net="1">
        <attribute name="Name" id="1774" net="1">
          <![CDATA[chronic_inflammatory_process]]>
          <graphics count="1">
            <graphic xoff="0.00" yoff="20.00" x="2520.00" y="860.00" id="1775" net="1" show="1" grparent="1781" state="1" pen="0,0,0" brush="255,255,255"/>
          </graphics>
        </attribute>
        <attribute name="ID" id="1776" net="1">
          <![CDATA[1]]>
          <graphics count="1">
            <graphic xoff="25.00" yoff="20.00" x="2545.00" y="860.00" id="1777" net="1" show="0" grparent="1781" state="1" pen="0,0,0" brush="255,255,255"/>
          </graphics>
        </attribute>
        <attribute name="Logic" id="1778" net="1">
          <![CDATA[0]]>
          <graphics count="0"/>
        </attribute>
        <attribute name="Comment" id="1779" net="1">
          <![CDATA[]]>
          <graphics count="1">
            <graphic xoff="40.00" x="2560.00" y="840.00" id="1780" net="1" show="0" grparent="1781" state="1" pen="0,0,0" brush="255,255,255"/>
          </graphics>
        </attribute>
        <graphics count="1">
          <graphic x="2520.00" y="840.00" id="1781" net="1" show="1" w="20.00" h="20.00" state="1" pen="0,0,0" brush="255,255,255"/>
        </graphics>
      </node>
      <node id="1782" net="1">
        <attribute name="Name" id="1783" net="1">
          <![CDATA[immune_system_activation_via_bacterial_inflammation]]>
          <graphics count="1">
            <graphic xoff="0.00" yoff="20.00" x="2100.00" y="560.00" id="1784" net="1" show="1" grparent="1790" state="1" pen="0,0,0" brush="255,255,255"/>
          </graphics>
        </attribute>
        <attribute name="ID" id="1785" net="1">
          <![CDATA[2]]>
          <graphics count="1">
            <graphic xoff="25.00" yoff="20.00" x="2125.00" y="560.00" id="1786" net="1" show="0" grparent="1790" state="1" pen="0,0,0" brush="255,255,255"/>
          </graphics>
        </attribute>
        <attribute name="Logic" id="1787" net="1">
          <![CDATA[0]]>
          <graphics count="0"/>
        </attribute>
        <attribute name="Comment" id="1788" net="1">
          <![CDATA[]]>
          <graphics count="1">
            <graphic xoff="40.00" x="2140.00" y="540.00" id="1789" net="1" show="0" grparent="1790" state="1" pen="0,0,0" brush="255,255,255"/>
          </graphics>
        </attribute>
        <graphics count="1">
          <graphic x="2100.00" y="540.00" id="1790" net="1" show="1" w="20.00" h="20.00" state="1" pen="0,0,0" brush="255,255,255"/>
        </graphics>
      </node>
      <node id="1791" net="1">
        <attribute name="Name" id="1792" net="1">
          <![CDATA[Th_lymphocytes_migration_into_blood_vessels]]>
          <graphics count="1">
            <graphic xoff="0.00" yoff="20.00" x="2800.00" y="560.00" id="1793" net="1" show="1" grparent="1799" state="1" pen="0,0,0" brush="255,255,255"/>
          </graphics>
        </attribute>
        <attribute name="ID" id="1794" net="1">
          <![CDATA[3]]>
          <graphics count="1">
            <graphic xoff="25.00" yoff="20.00" x="2825.00" y="560.00" id="1795" net="1" show="0" grparent="1799" state="1" pen="0,0,0" brush="255,255,255"/>
          </graphics>
        </attribute>
        <attribute name="Logic" id="1796" net="1">
          <![CDATA[0]]>
          <graphics count="0"/>
        </attribute>
        <attribute name="Comment" id="1797" net="1">
          <![CDATA[]]>
          <graphics count="1">
            <graphic xoff="40.00" x="2840.00" y="540.00" id="1798" net="1" show="0" grparent="1799" state="1" pen="0,0,0" brush="255,255,255"/>
          </graphics>
        </attribute>
        <graphics count="1">
          <graphic x="2800.00" y="540.00" id="1799" net="1" show="1" w="20.00" h="20.00" state="1" pen="0,0,0" brush="255,255,255"/>
        </graphics>
      </node>
      <node id="1800" net="1">
        <attribute name="Name" id="1801" net="1">
          <![CDATA[source_of_cytokines]]>
          <graphics count="1">
            <graphic xoff="0.00" yoff="20.00" x="2540.00" y="560.00" id="1802" net="1" show="1" grparent="1808" state="1" pen="0,0,0" brush="255,255,255"/>
          </graphics>
        </attribute>
        <attribute name="ID" id="1803" net="1">
          <![CDATA[4]]>
          <graphics count="1">
            <graphic xoff="25.00" yoff="20.00" x="2565.00" y="560.00" id="1804" net="1" show="0" grparent="1808" state="1" pen="0,0,0" brush="255,255,255"/>
          </graphics>
        </attribute>
        <attribute name="Logic" id="1805" net="1">
          <![CDATA[0]]>
          <graphics count="0"/>
        </attribute>
        <attribute name="Comment" id="1806" net="1">
          <![CDATA[]]>
          <graphics count="1">
            <graphic xoff="40.00" x="2580.00" y="540.00" id="1807" net="1" show="0" grparent="1808" state="1" pen="0,0,0" brush="255,255,255"/>
          </graphics>
        </attribute>
        <graphics count="1">
          <graphic x="2540.00" y="540.00" id="1808" net="1" show="1" w="20.00" h="20.00" state="1" pen="0,0,0" brush="255,255,255"/>
        </graphics>
      </node>
      <node id="1809" net="1">
        <attribute name="Name" id="1810" net="1">
          <![CDATA[acute_phase_reaction_in_liver]]>
          <graphics count="1">
            <graphic xoff="0.00" yoff="20.00" x="2520.00" y="1060.00" id="1811" net="1" show="1" grparent="1817" state="1" pen="0,0,0" brush="255,255,255"/>
          </graphics>
        </attribute>
        <attribute name="ID" id="1812" net="1">
          <![CDATA[5]]>
          <graphics count="1">
            <graphic xoff="25.00" yoff="20.00" x="2545.00" y="1060.00" id="1813" net="1" show="0" grparent="1817" state="1" pen="0,0,0" brush="255,255,255"/>
          </graphics>
        </attribute>
        <attribute name="Logic" id="1814" net="1">
          <![CDATA[0]]>
          <graphics count="0"/>
        </attribute>
        <attribute name="Comment" id="1815" net="1">
          <![CDATA[]]>
          <graphics count="1">
            <graphic xoff="40.00" x="2560.00" y="1040.00" id="1816" net="1" show="0" grparent="1817" state="1" pen="0,0,0" brush="255,255,255"/>
          </graphics>
        </attribute>
        <graphics count="1">
          <graphic x="2520.00" y="1040.00" id="1817" net="1" show="1" w="20.00" h="20.00" state="1" pen="0,0,0" brush="255,255,255"/>
        </graphics>
      </node>
      <node id="1818" net="1">
        <attribute name="Name" id="1819" net="1">
          <![CDATA[increased_AT1R_in_vascular_smooth_muscles_cells]]>
          <graphics count="1">
            <graphic xoff="0.00" yoff="20.00" x="1860.00" y="720.00" id="1820" net="1" show="1" grparent="1826" state="1" pen="0,0,0" brush="255,255,255"/>
          </graphics>
        </attribute>
        <attribute name="ID" id="1821" net="1">
          <![CDATA[6]]>
          <graphics count="1">
            <graphic xoff="25.00" yoff="20.00" x="1885.00" y="720.00" id="1822" net="1" show="0" grparent="1826" state="1" pen="0,0,0" brush="255,255,255"/>
          </graphics>
        </attribute>
        <attribute name="Logic" id="1823" net="1">
          <![CDATA[0]]>
          <graphics count="0"/>
        </attribute>
        <attribute name="Comment" id="1824" net="1">
          <![CDATA[]]>
          <graphics count="1">
            <graphic xoff="40.00" x="1900.00" y="700.00" id="1825" net="1" show="0" grparent="1826" state="1" pen="0,0,0" brush="255,255,255"/>
          </graphics>
        </attribute>
        <graphics count="1">
          <graphic x="1860.00" y="700.00" id="1826" net="1" show="1" w="20.00" h="20.00" state="1" pen="0,0,0" brush="255,255,255"/>
        </graphics>
      </node>
      <node id="1827" net="1">
        <attribute name="Name" id="1828" net="1">
          <![CDATA[AT1R_source]]>
          <graphics count="1">
            <graphic xoff="0.00" yoff="20.00" x="1800.00" y="500.00" id="1829" net="1" show="1" grparent="1835" state="1" pen="0,0,0" brush="255,255,255"/>
          </graphics>
        </attribute>
        <attribute name="ID" id="1830" net="1">
          <![CDATA[7]]>
          <graphics count="1">
            <graphic xoff="25.00" yoff="20.00" x="1825.00" y="500.00" id="1831" net="1" show="0" grparent="1835" state="1" pen="0,0,0" brush="255,255,255"/>
          </graphics>
        </attribute>
        <attribute name="Logic" id="1832" net="1">
          <![CDATA[0]]>
          <graphics count="0"/>
        </attribute>
        <attribute name="Comment" id="1833" net="1">
          <![CDATA[]]>
          <graphics count="1">
            <graphic xoff="40.00" x="1840.00" y="480.00" id="1834" net="1" show="0" grparent="1835" state="1" pen="0,0,0" brush="255,255,255"/>
          </graphics>
        </attribute>
        <graphics count="1">
          <graphic x="1800.00" y="480.00" id="1835" net="1" show="1" w="20.00" h="20.00" state="1" pen="0,0,0" brush="255,255,255"/>
        </graphics>
      </node>
      <node id="1836" net="1">
        <attribute name="Name" id="1837" net="1">
          <![CDATA[T_lymphocytes_activation_and_proliferation_via_AT1R]]>
          <graphics count="1">
            <graphic xoff="0.00" yoff="20.00" x="1860.00" y="420.00" id="1838" net="1" show="1" grparent="1844" state="1" pen="0,0,0" brush="255,255,255"/>
          </graphics>
        </attribute>
        <attribute name="ID" id="1839" net="1">
          <![CDATA[8]]>
          <graphics count="1">
            <graphic xoff="25.00" yoff="20.00" x="1885.00" y="420.00" id="1840" net="1" show="0" grparent="1844" state="1" pen="0,0,0" brush="255,255,255"/>
          </graphics>
        </attribute>
        <attribute name="Logic" id="1841" net="1">
          <![CDATA[0]]>
          <graphics count="0"/>
        </attribute>
        <attribute name="Comment" id="1842" net="1">
          <![CDATA[]]>
          <graphics count="1">
            <graphic xoff="40.00" x="1900.00" y="400.00" id="1843" net="1" show="0" grparent="1844" state="1" pen="0,0,0" brush="255,255,255"/>
          </graphics>
        </attribute>
        <graphics count="1">
          <graphic x="1860.00" y="400.00" id="1844" net="1" show="1" w="20.00" h="20.00" state="1" pen="0,0,0" brush="255,255,255"/>
        </graphics>
      </node>
      <node id="1845" net="1">
        <attribute name="Name" id="1846" net="1">
          <![CDATA[reducing_activity_of_eNOS_by_CRP]]>
          <graphics count="1">
            <graphic xoff="0.00" yoff="20.00" x="2700.00" y="1140.00" id="1847" net="1" show="1" grparent="1853" state="1" pen="0,0,0" brush="255,255,255"/>
          </graphics>
        </attribute>
        <attribute name="ID" id="1848" net="1">
          <![CDATA[9]]>
          <graphics count="1">
            <graphic xoff="25.00" yoff="20.00" x="2725.00" y="1140.00" id="1849" net="1" show="0" grparent="1853" state="1" pen="0,0,0" brush="255,255,255"/>
          </graphics>
        </attribute>
        <attribute name="Logic" id="1850" net="1">
          <![CDATA[0]]>
          <graphics count="0"/>
        </attribute>
        <attribute name="Comment" id="1851" net="1">
          <![CDATA[]]>
          <graphics count="1">
            <graphic xoff="40.00" x="2740.00" y="1120.00" id="1852" net="1" show="0" grparent="1853" state="1" pen="0,0,0" brush="255,255,255"/>
          </graphics>
        </attribute>
        <graphics count="1">
          <graphic x="2700.00" y="1120.00" id="1853" net="1" show="1" w="20.00" h="20.00" state="1" pen="0,0,0" brush="255,255,255"/>
        </graphics>
      </node>
      <node id="1854" net="1">
        <attribute name="Name" id="1855" net="1">
          <![CDATA[osmotically_independent_binding_of_Na+_in_interstitium]]>
          <graphics count="1">
            <graphic xoff="0.00" yoff="20.00" x="2980.00" y="860.00" id="1856" net="1" show="1" grparent="1862" state="1" pen="0,0,0" brush="255,255,255"/>
          </graphics>
        </attribute>
        <attribute name="ID" id="1857" net="1">
          <![CDATA[10]]>
          <graphics count="1">
            <graphic xoff="25.00" yoff="20.00" x="3005.00" y="860.00" id="1858" net="1" show="0" grparent="1862" state="1" pen="0,0,0" brush="255,255,255"/>
          </graphics>
        </attribute>
        <attribute name="Logic" id="1859" net="1">
          <![CDATA[0]]>
          <graphics count="0"/>
        </attribute>
        <attribute name="Comment" id="1860" net="1">
          <![CDATA[]]>
          <graphics count="1">
            <graphic xoff="40.00" x="3020.00" y="840.00" id="1861" net="1" show="0" grparent="1862" state="1" pen="0,0,0" brush="255,255,255"/>
          </graphics>
        </attribute>
        <graphics count="1">
          <graphic x="2980.00" y="840.00" id="1862" net="1" show="1" w="20.00" h="20.00" state="1" pen="0,0,0" brush="255,255,255"/>
        </graphics>
      </node>
      <node id="1863" net="1">
        <attribute name="Name" id="1864" net="1">
          <![CDATA[immune_system_activation_in_interstitium_under_local_hypertonic_state]]>
          <graphics count="1">
            <graphic xoff="0.00" yoff="20.00" x="2920.00" y="940.00" id="1865" net="1" show="1" grparent="1871" state="1" pen="0,0,0" brush="255,255,255"/>
          </graphics>
        </attribute>
        <attribute name="ID" id="1866" net="1">
          <![CDATA[11]]>
          <graphics count="1">
            <graphic xoff="25.00" yoff="20.00" x="2945.00" y="940.00" id="1867" net="1" show="0" grparent="1871" state="1" pen="0,0,0" brush="255,255,255"/>
          </graphics>
        </attribute>
        <attribute name="Logic" id="1868" net="1">
          <![CDATA[0]]>
          <graphics count="0"/>
        </attribute>
        <attribute name="Comment" id="1869" net="1">
          <![CDATA[]]>
          <graphics count="1">
            <graphic xoff="40.00" x="2960.00" y="920.00" id="1870" net="1" show="0" grparent="1871" state="1" pen="0,0,0" brush="255,255,255"/>
          </graphics>
        </attribute>
        <graphics count="1">
          <graphic x="2920.00" y="920.00" id="1871" net="1" show="1" w="20.00" h="20.00" state="1" pen="0,0,0" brush="255,255,255"/>
        </graphics>
      </node>
      <node id="1872" net="1">
        <attribute name="Name" id="1873" net="1">
          <![CDATA[VEGFC_activation]]>
          <graphics count="1">
            <graphic xoff="0.00" yoff="20.00" x="1860.00" y="1420.00" id="1874" net="1" show="1" grparent="1880" state="1" pen="0,0,0" brush="255,255,255"/>
          </graphics>
        </attribute>
        <attribute name="ID" id="1875" net="1">
          <![CDATA[12]]>
          <graphics count="1">
            <graphic xoff="25.00" yoff="20.00" x="1885.00" y="1420.00" id="1876" net="1" show="0" grparent="1880" state="1" pen="0,0,0" brush="255,255,255"/>
          </graphics>
        </attribute>
        <attribute name="Logic" id="1877" net="1">
          <![CDATA[0]]>
          <graphics count="0"/>
        </attribute>
        <attribute name="Comment" id="1878" net="1">
          <![CDATA[]]>
          <graphics count="1">
            <graphic xoff="40.00" x="1900.00" y="1400.00" id="1879" net="1" show="0" grparent="1880" state="1" pen="0,0,0" brush="255,255,255"/>
          </graphics>
        </attribute>
        <graphics count="1">
          <graphic x="1860.00" y="1400.00" id="1880" net="1" show="1" w="20.00" h="20.00" state="1" pen="0,0,0" brush="255,255,255"/>
        </graphics>
      </node>
      <node id="1881" net="1">
        <attribute name="Name" id="1882" net="1">
          <![CDATA[modification_of_lymphatic_capillary_network_via_VEGFR3]]>
          <graphics count="1">
            <graphic xoff="0.00" yoff="20.00" x="2080.00" y="1360.00" id="1883" net="1" show="1" grparent="1889" state="1" pen="0,0,0" brush="255,255,255"/>
          </graphics>
        </attribute>
        <attribute name="ID" id="1884" net="1">
          <![CDATA[13]]>
          <graphics count="1">
            <graphic xoff="25.00" yoff="20.00" x="2105.00" y="1360.00" id="1885" net="1" show="0" grparent="1889" state="1" pen="0,0,0" brush="255,255,255"/>
          </graphics>
        </attribute>
        <attribute name="Logic" id="1886" net="1">
          <![CDATA[0]]>
          <graphics count="0"/>
        </attribute>
        <attribute name="Comment" id="1887" net="1">
          <![CDATA[]]>
          <graphics count="1">
            <graphic xoff="40.00" x="2120.00" y="1340.00" id="1888" net="1" show="0" grparent="1889" state="1" pen="0,0,0" brush="255,255,255"/>
          </graphics>
        </attribute>
        <graphics count="1">
          <graphic x="2080.00" y="1340.00" id="1889" net="1" show="1" w="20.00" h="20.00" state="1" pen="0,0,0" brush="255,255,255"/>
        </graphics>
      </node>
      <node id="1890" net="1">
        <attribute name="Name" id="1891" net="1">
          <![CDATA[NO_increase]]>
          <graphics count="1">
            <graphic xoff="0.00" yoff="20.00" x="1920.00" y="1660.00" id="1892" net="1" show="1" grparent="1898" state="1" pen="0,0,0" brush="255,255,255"/>
          </graphics>
        </attribute>
        <attribute name="ID" id="1893" net="1">
          <![CDATA[14]]>
          <graphics count="1">
            <graphic xoff="25.00" yoff="20.00" x="1945.00" y="1660.00" id="1894" net="1" show="0" grparent="1898" state="1" pen="0,0,0" brush="255,255,255"/>
          </graphics>
        </attribute>
        <attribute name="Logic" id="1895" net="1">
          <![CDATA[0]]>
          <graphics count="0"/>
        </attribute>
        <attribute name="Comment" id="1896" net="1">
          <![CDATA[]]>
          <graphics count="1">
            <graphic xoff="40.00" x="1960.00" y="1640.00" id="1897" net="1" show="0" grparent="1898" state="1" pen="0,0,0" brush="255,255,255"/>
          </graphics>
        </attribute>
        <graphics count="1">
          <graphic x="1920.00" y="1640.00" id="1898" net="1" show="1" w="20.00" h="20.00" state="1" pen="0,0,0" brush="255,255,255"/>
        </graphics>
      </node>
      <node id="1899" net="1">
        <attribute name="Name" id="1900" net="1">
          <![CDATA[induction_of_Th17]]>
          <graphics count="1">
            <graphic xoff="0.00" yoff="20.00" x="2660.00" y="740.00" id="1901" net="1" show="1" grparent="1907" state="1" pen="0,0,0" brush="255,255,255"/>
          </graphics>
        </attribute>
        <attribute name="ID" id="1902" net="1">
          <![CDATA[15]]>
          <graphics count="1">
            <graphic xoff="25.00" yoff="20.00" x="2685.00" y="740.00" id="1903" net="1" show="0" grparent="1907" state="1" pen="0,0,0" brush="255,255,255"/>
          </graphics>
        </attribute>
        <attribute name="Logic" id="1904" net="1">
          <![CDATA[0]]>
          <graphics count="0"/>
        </attribute>
        <attribute name="Comment" id="1905" net="1">
          <![CDATA[]]>
          <graphics count="1">
            <graphic xoff="40.00" x="2700.00" y="720.00" id="1906" net="1" show="0" grparent="1907" state="1" pen="0,0,0" brush="255,255,255"/>
          </graphics>
        </attribute>
        <graphics count="1">
          <graphic x="2660.00" y="720.00" id="1907" net="1" show="1" w="20.00" h="20.00" state="1" pen="0,0,0" brush="255,255,255"/>
        </graphics>
      </node>
      <node id="1908" net="1">
        <attribute name="Name" id="1909" net="1">
          <![CDATA[TonEBP_synthesis_under_local_hypertonic_state]]>
          <graphics count="1">
            <graphic xoff="0.00" yoff="20.00" x="2920.00" y="1100.00" id="1910" net="1" show="1" grparent="1916" state="1" pen="0,0,0" brush="255,255,255"/>
          </graphics>
        </attribute>
        <attribute name="ID" id="1911" net="1">
          <![CDATA[16]]>
          <graphics count="1">
            <graphic xoff="25.00" yoff="20.00" x="2945.00" y="1100.00" id="1912" net="1" show="0" grparent="1916" state="1" pen="0,0,0" brush="255,255,255"/>
          </graphics>
        </attribute>
        <attribute name="Logic" id="1913" net="1">
          <![CDATA[0]]>
          <graphics count="0"/>
        </attribute>
        <attribute name="Comment" id="1914" net="1">
          <![CDATA[]]>
          <graphics count="1">
            <graphic xoff="40.00" x="2960.00" y="1080.00" id="1915" net="1" show="0" grparent="1916" state="1" pen="0,0,0" brush="255,255,255"/>
          </graphics>
        </attribute>
        <graphics count="1">
          <graphic x="2920.00" y="1080.00" id="1916" net="1" show="1" w="20.00" h="20.00" state="1" pen="0,0,0" brush="255,255,255"/>
        </graphics>
      </node>
      <node id="1917" net="1">
        <attribute name="Name" id="1918" net="1">
          <![CDATA[VEGFR3_and_VEGFC_binding]]>
          <graphics count="1">
            <graphic xoff="0.00" yoff="20.00" x="1740.00" y="1280.00" id="1919" net="1" show="1" grparent="1925" state="1" pen="0,0,0" brush="255,255,255"/>
          </graphics>
        </attribute>
        <attribute name="ID" id="1920" net="1">
          <![CDATA[17]]>
          <graphics count="1">
            <graphic xoff="25.00" yoff="20.00" x="1765.00" y="1280.00" id="1921" net="1" show="0" grparent="1925" state="1" pen="0,0,0" brush="255,255,255"/>
          </graphics>
        </attribute>
        <attribute name="Logic" id="1922" net="1">
          <![CDATA[0]]>
          <graphics count="0"/>
        </attribute>
        <attribute name="Comment" id="1923" net="1">
          <![CDATA[]]>
          <graphics count="1">
            <graphic xoff="40.00" x="1780.00" y="1260.00" id="1924" net="1" show="0" grparent="1925" state="1" pen="0,0,0" brush="255,255,255"/>
          </graphics>
        </attribute>
        <graphics count="1">
          <graphic x="1740.00" y="1260.00" id="1925" net="1" show="1" w="20.00" h="20.00" state="1" pen="0,0,0" brush="255,255,255"/>
        </graphics>
      </node>
      <node id="1926" net="1">
        <attribute name="Name" id="1927" net="1">
          <![CDATA[VEGFR2_and_VEGFC_binding_(canonical_signalling)]]>
          <graphics count="1">
            <graphic xoff="0.00" yoff="20.00" x="1360.00" y="1280.00" id="1928" net="1" show="1" grparent="1934" state="1" pen="0,0,0" brush="255,255,255"/>
          </graphics>
        </attribute>
        <attribute name="ID" id="1929" net="1">
          <![CDATA[18]]>
          <graphics count="1">
            <graphic xoff="25.00" yoff="20.00" x="1385.00" y="1280.00" id="1930" net="1" show="0" grparent="1934" state="1" pen="0,0,0" brush="255,255,255"/>
          </graphics>
        </attribute>
        <attribute name="Logic" id="1931" net="1">
          <![CDATA[0]]>
          <graphics count="0"/>
        </attribute>
        <attribute name="Comment" id="1932" net="1">
          <![CDATA[]]>
          <graphics count="1">
            <graphic xoff="40.00" x="1400.00" y="1260.00" id="1933" net="1" show="0" grparent="1934" state="1" pen="0,0,0" brush="255,255,255"/>
          </graphics>
        </attribute>
        <graphics count="1">
          <graphic x="1360.00" y="1260.00" id="1934" net="1" show="1" w="20.00" h="20.00" state="1" pen="0,0,0" brush="255,255,255"/>
        </graphics>
      </node>
      <node id="1935" net="1">
        <attribute name="Name" id="1936" net="1">
          <![CDATA[muscles_relaxation]]>
          <graphics count="1">
            <graphic xoff="0.00" yoff="20.00" x="1680.00" y="1660.00" id="1937" net="1" show="1" grparent="1943" state="1" pen="0,0,0" brush="255,255,255"/>
          </graphics>
        </attribute>
        <attribute name="ID" id="1938" net="1">
          <![CDATA[19]]>
          <graphics count="1">
            <graphic xoff="25.00" yoff="20.00" x="1705.00" y="1660.00" id="1939" net="1" show="0" grparent="1943" state="1" pen="0,0,0" brush="255,255,255"/>
          </graphics>
        </attribute>
        <attribute name="Logic" id="1940" net="1">
          <![CDATA[0]]>
          <graphics count="0"/>
        </attribute>
        <attribute name="Comment" id="1941" net="1">
          <![CDATA[]]>
          <graphics count="1">
            <graphic xoff="40.00" x="1720.00" y="1640.00" id="1942" net="1" show="0" grparent="1943" state="1" pen="0,0,0" brush="255,255,255"/>
          </graphics>
        </attribute>
        <graphics count="1">
          <graphic x="1680.00" y="1640.00" id="1943" net="1" show="1" w="20.00" h="20.00" state="1" pen="0,0,0" brush="255,255,255"/>
        </graphics>
      </node>
      <node id="1944" net="1">
        <attribute name="Name" id="1945" net="1">
          <![CDATA[lymphatic_endothelium]]>
          <graphics count="1">
            <graphic xoff="0.00" yoff="20.00" x="1760.00" y="1360.00" id="1946" net="1" show="1" grparent="1952" state="1" pen="0,0,0" brush="255,255,255"/>
          </graphics>
        </attribute>
        <attribute name="ID" id="1947" net="1">
          <![CDATA[20]]>
          <graphics count="1">
            <graphic xoff="25.00" yoff="20.00" x="1785.00" y="1360.00" id="1948" net="1" show="0" grparent="1952" state="1" pen="0,0,0" brush="255,255,255"/>
          </graphics>
        </attribute>
        <attribute name="Logic" id="1949" net="1">
          <![CDATA[0]]>
          <graphics count="0"/>
        </attribute>
        <attribute name="Comment" id="1950" net="1">
          <![CDATA[]]>
          <graphics count="1">
            <graphic xoff="40.00" x="1800.00" y="1340.00" id="1951" net="1" show="0" grparent="1952" state="1" pen="0,0,0" brush="255,255,255"/>
          </graphics>
        </attribute>
        <graphics count="1">
          <graphic x="1760.00" y="1340.00" id="1952" net="1" show="1" w="20.00" h="20.00" state="1" pen="0,0,0" brush="255,255,255"/>
        </graphics>
      </node>
      <node id="1953" net="1">
        <attribute name="Name" id="1954" net="1">
          <![CDATA[vascular_endothelial_growth_factor_receptor_2_(VEGFR2)_expression]]>
          <graphics count="1">
            <graphic xoff="0.00" yoff="20.00" x="1600.00" y="980.00" id="1955" net="1" show="1" grparent="1961" state="1" pen="0,0,0" brush="255,255,255"/>
          </graphics>
        </attribute>
        <attribute name="ID" id="1956" net="1">
          <![CDATA[21]]>
          <graphics count="1">
            <graphic xoff="25.00" yoff="20.00" x="1625.00" y="980.00" id="1957" net="1" show="0" grparent="1961" state="1" pen="0,0,0" brush="255,255,255"/>
          </graphics>
        </attribute>
        <attribute name="Logic" id="1958" net="1">
          <![CDATA[0]]>
          <graphics count="0"/>
        </attribute>
        <attribute name="Comment" id="1959" net="1">
          <![CDATA[]]>
          <graphics count="1">
            <graphic xoff="40.00" x="1640.00" y="960.00" id="1960" net="1" show="0" grparent="1961" state="1" pen="0,0,0" brush="255,255,255"/>
          </graphics>
        </attribute>
        <graphics count="1">
          <graphic x="1600.00" y="960.00" id="1961" net="1" show="1" w="20.00" h="20.00" state="1" pen="0,0,0" brush="255,255,255"/>
        </graphics>
      </node>
      <node id="1962" net="1">
        <attribute name="Name" id="1963" net="1">
          <![CDATA[TNFalpha_and_TNFR1_binding]]>
          <graphics count="1">
            <graphic xoff="0.00" yoff="20.00" x="2220.00" y="780.00" id="1964" net="1" show="1" grparent="1970" state="1" pen="0,0,0" brush="255,255,255"/>
          </graphics>
        </attribute>
        <attribute name="ID" id="1965" net="1">
          <![CDATA[22]]>
          <graphics count="1">
            <graphic xoff="25.00" yoff="20.00" x="2245.00" y="780.00" id="1966" net="1" show="0" grparent="1970" state="1" pen="0,0,0" brush="255,255,255"/>
          </graphics>
        </attribute>
        <attribute name="Logic" id="1967" net="1">
          <![CDATA[0]]>
          <graphics count="0"/>
        </attribute>
        <attribute name="Comment" id="1968" net="1">
          <![CDATA[]]>
          <graphics count="1">
            <graphic xoff="40.00" x="2260.00" y="760.00" id="1969" net="1" show="0" grparent="1970" state="1" pen="0,0,0" brush="255,255,255"/>
          </graphics>
        </attribute>
        <graphics count="1">
          <graphic x="2220.00" y="760.00" id="1970" net="1" show="1" w="20.00" h="20.00" state="1" pen="0,0,0" brush="255,255,255"/>
        </graphics>
      </node>
      <node id="1971" net="1">
        <attribute name="Name" id="1972" net="1">
          <![CDATA[TNFR1_expression]]>
          <graphics count="1">
            <graphic xoff="0.00" yoff="20.00" x="2340.00" y="920.00" id="1973" net="1" show="1" grparent="1979" state="1" pen="0,0,0" brush="255,255,255"/>
          </graphics>
        </attribute>
        <attribute name="ID" id="1974" net="1">
          <![CDATA[23]]>
          <graphics count="1">
            <graphic xoff="25.00" yoff="20.00" x="2365.00" y="920.00" id="1975" net="1" show="0" grparent="1979" state="1" pen="0,0,0" brush="255,255,255"/>
          </graphics>
        </attribute>
        <attribute name="Logic" id="1976" net="1">
          <![CDATA[0]]>
          <graphics count="0"/>
        </attribute>
        <attribute name="Comment" id="1977" net="1">
          <![CDATA[]]>
          <graphics count="1">
            <graphic xoff="40.00" x="2380.00" y="900.00" id="1978" net="1" show="0" grparent="1979" state="1" pen="0,0,0" brush="255,255,255"/>
          </graphics>
        </attribute>
        <graphics count="1">
          <graphic x="2340.00" y="900.00" id="1979" net="1" show="1" w="20.00" h="20.00" state="1" pen="0,0,0" brush="255,255,255"/>
        </graphics>
      </node>
      <node id="1980" net="1">
        <attribute name="Name" id="1981" net="1">
          <![CDATA[endothelial_stimulation_of_ICAM-1,_VCAM-1_and_PECAM-1]]>
          <graphics count="1">
            <graphic xoff="0.00" yoff="20.00" x="3020.00" y="480.00" id="1982" net="1" show="1" grparent="1988" state="1" pen="0,0,0" brush="255,255,255"/>
          </graphics>
        </attribute>
        <attribute name="ID" id="1983" net="1">
          <![CDATA[24]]>
          <graphics count="1">
            <graphic xoff="25.00" yoff="20.00" x="3045.00" y="480.00" id="1984" net="1" show="0" grparent="1988" state="1" pen="0,0,0" brush="255,255,255"/>
          </graphics>
        </attribute>
        <attribute name="Logic" id="1985" net="1">
          <![CDATA[0]]>
          <graphics count="0"/>
        </attribute>
        <attribute name="Comment" id="1986" net="1">
          <![CDATA[]]>
          <graphics count="1">
            <graphic xoff="40.00" x="3060.00" y="460.00" id="1987" net="1" show="0" grparent="1988" state="1" pen="0,0,0" brush="255,255,255"/>
          </graphics>
        </attribute>
        <graphics count="1">
          <graphic x="3020.00" y="460.00" id="1988" net="1" show="1" w="20.00" h="20.00" state="1" pen="0,0,0" brush="255,255,255"/>
        </graphics>
      </node>
      <node id="1989" net="1">
        <attribute name="Name" id="1990" net="1">
          <![CDATA[vasoconstriction]]>
          <graphics count="1">
            <graphic xoff="0.00" yoff="20.00" x="1640.00" y="1760.00" id="1991" net="1" show="1" grparent="1997" state="1" pen="0,0,0" brush="255,255,255"/>
          </graphics>
        </attribute>
        <attribute name="ID" id="1992" net="1">
          <![CDATA[25]]>
          <graphics count="1">
            <graphic xoff="25.00" yoff="20.00" x="1665.00" y="1760.00" id="1993" net="1" show="0" grparent="1997" state="1" pen="0,0,0" brush="255,255,255"/>
          </graphics>
        </attribute>
        <attribute name="Logic" id="1994" net="1">
          <![CDATA[0]]>
          <graphics count="0"/>
        </attribute>
        <attribute name="Comment" id="1995" net="1">
          <![CDATA[]]>
          <graphics count="1">
            <graphic xoff="40.00" x="1680.00" y="1740.00" id="1996" net="1" show="0" grparent="1997" state="1" pen="0,0,0" brush="255,255,255"/>
          </graphics>
        </attribute>
        <graphics count="1">
          <graphic x="1640.00" y="1740.00" id="1997" net="1" show="1" w="20.00" h="20.00" state="1" pen="0,0,0" brush="255,255,255"/>
        </graphics>
      </node>
      <node id="1998" net="1">
        <attribute name="Name" id="1999" net="1">
          <![CDATA[lowering_blood_pressure_by_PGI2]]>
          <graphics count="1">
            <graphic xoff="0.00" yoff="20.00" x="1640.00" y="920.00" id="2000" net="1" show="1" grparent="2006" state="1" pen="0,0,0" brush="255,255,255"/>
          </graphics>
        </attribute>
        <attribute name="ID" id="2001" net="1">
          <![CDATA[26]]>
          <graphics count="1">
            <graphic xoff="25.00" yoff="20.00" x="1665.00" y="920.00" id="2002" net="1" show="0" grparent="2006" state="1" pen="0,0,0" brush="255,255,255"/>
          </graphics>
        </attribute>
        <attribute name="Logic" id="2003" net="1">
          <![CDATA[0]]>
          <graphics count="0"/>
        </attribute>
        <attribute name="Comment" id="2004" net="1">
          <![CDATA[]]>
          <graphics count="1">
            <graphic xoff="40.00" x="1680.00" y="900.00" id="2005" net="1" show="0" grparent="2006" state="1" pen="0,0,0" brush="255,255,255"/>
          </graphics>
        </attribute>
        <graphics count="1">
          <graphic x="1640.00" y="900.00" id="2006" net="1" show="1" w="20.00" h="20.00" state="1" pen="0,0,0" brush="255,255,255"/>
        </graphics>
      </node>
      <node id="2007" net="1">
        <attribute name="Name" id="2008" net="1">
          <![CDATA[eNOS_expression_significantly_attenuated_by_TNFalpha]]>
          <graphics count="1">
            <graphic xoff="0.00" yoff="20.00" x="900.00" y="1680.00" id="2009" net="1" show="1" grparent="2015" state="1" pen="0,0,0" brush="255,255,255"/>
          </graphics>
        </attribute>
        <attribute name="ID" id="2010" net="1">
          <![CDATA[27]]>
          <graphics count="1">
            <graphic xoff="25.00" yoff="20.00" x="925.00" y="1680.00" id="2011" net="1" show="0" grparent="2015" state="1" pen="0,0,0" brush="255,255,255"/>
          </graphics>
        </attribute>
        <attribute name="Logic" id="2012" net="1">
          <![CDATA[0]]>
          <graphics count="0"/>
        </attribute>
        <attribute name="Comment" id="2013" net="1">
          <![CDATA[]]>
          <graphics count="1">
            <graphic xoff="40.00" x="940.00" y="1660.00" id="2014" net="1" show="0" grparent="2015" state="1" pen="0,0,0" brush="255,255,255"/>
          </graphics>
        </attribute>
        <graphics count="1">
          <graphic x="900.00" y="1660.00" id="2015" net="1" show="1" w="20.00" h="20.00" state="1" pen="0,0,0" brush="255,255,255"/>
        </graphics>
      </node>
      <node id="2016" net="1">
        <attribute name="Name" id="2017" net="1">
          <![CDATA[APC_with_neoantigens_binding]]>
          <graphics count="1">
            <graphic xoff="0.00" yoff="20.00" x="2100.00" y="940.00" id="2018" net="1" show="1" grparent="2024" state="1" pen="0,0,0" brush="255,255,255"/>
          </graphics>
        </attribute>
        <attribute name="ID" id="2019" net="1">
          <![CDATA[28]]>
          <graphics count="1">
            <graphic xoff="25.00" yoff="20.00" x="2125.00" y="940.00" id="2020" net="1" show="0" grparent="2024" state="1" pen="0,0,0" brush="255,255,255"/>
          </graphics>
        </attribute>
        <attribute name="Logic" id="2021" net="1">
          <![CDATA[0]]>
          <graphics count="0"/>
        </attribute>
        <attribute name="Comment" id="2022" net="1">
          <![CDATA[]]>
          <graphics count="1">
            <graphic xoff="40.00" x="2140.00" y="920.00" id="2023" net="1" show="0" grparent="2024" state="1" pen="0,0,0" brush="255,255,255"/>
          </graphics>
        </attribute>
        <graphics count="1">
          <graphic x="2100.00" y="920.00" id="2024" net="1" show="1" w="20.00" h="20.00" state="1" pen="0,0,0" brush="255,255,255"/>
        </graphics>
      </node>
      <node id="2025" net="1">
        <attribute name="Name" id="2026" net="1">
          <![CDATA[blood_pressure_increasing]]>
          <graphics count="1">
            <graphic xoff="0.00" yoff="20.00" x="2660.00" y="920.00" id="2027" net="1" show="1" grparent="2033" state="1" pen="0,0,0" brush="255,255,255"/>
          </graphics>
        </attribute>
        <attribute name="ID" id="2028" net="1">
          <![CDATA[29]]>
          <graphics count="1">
            <graphic xoff="25.00" yoff="20.00" x="2685.00" y="920.00" id="2029" net="1" show="0" grparent="2033" state="1" pen="0,0,0" brush="255,255,255"/>
          </graphics>
        </attribute>
        <attribute name="Logic" id="2030" net="1">
          <![CDATA[0]]>
          <graphics count="0"/>
        </attribute>
        <attribute name="Comment" id="2031" net="1">
          <![CDATA[]]>
          <graphics count="1">
            <graphic xoff="40.00" x="2700.00" y="900.00" id="2032" net="1" show="0" grparent="2033" state="1" pen="0,0,0" brush="255,255,255"/>
          </graphics>
        </attribute>
        <graphics count="1">
          <graphic x="2660.00" y="900.00" id="2033" net="1" show="1" w="20.00" h="20.00" state="1" pen="0,0,0" brush="255,255,255"/>
        </graphics>
      </node>
      <node id="2034" net="1">
        <attribute name="Name" id="2035" net="1">
          <![CDATA[eNOS_synthesis_induction_calcium_and_phosphorylation-dependent]]>
          <graphics count="1">
            <graphic xoff="0.00" yoff="20.00" x="1500.00" y="1560.00" id="2036" net="1" show="1" grparent="2042" state="1" pen="0,0,0" brush="255,255,255"/>
          </graphics>
        </attribute>
        <attribute name="ID" id="2037" net="1">
          <![CDATA[30]]>
          <graphics count="1">
            <graphic xoff="25.00" yoff="20.00" x="1525.00" y="1560.00" id="2038" net="1" show="0" grparent="2042" state="1" pen="0,0,0" brush="255,255,255"/>
          </graphics>
        </attribute>
        <attribute name="Logic" id="2039" net="1">
          <![CDATA[0]]>
          <graphics count="0"/>
        </attribute>
        <attribute name="Comment" id="2040" net="1">
          <![CDATA[]]>
          <graphics count="1">
            <graphic xoff="40.00" x="1540.00" y="1540.00" id="2041" net="1" show="0" grparent="2042" state="1" pen="0,0,0" brush="255,255,255"/>
          </graphics>
        </attribute>
        <graphics count="1">
          <graphic x="1500.00" y="1540.00" id="2042" net="1" show="1" w="20.00" h="20.00" state="1" pen="0,0,0" brush="255,255,255"/>
        </graphics>
      </node>
      <node id="2043" net="1">
        <attribute name="Name" id="2044" net="1">
          <![CDATA[peroxynitrite_(ONOO-)_formation]]>
          <graphics count="1">
            <graphic xoff="0.00" yoff="20.00" x="1040.00" y="1520.00" id="2045" net="1" show="1" grparent="2051" state="1" pen="0,0,0" brush="255,255,255"/>
          </graphics>
        </attribute>
        <attribute name="ID" id="2046" net="1">
          <![CDATA[31]]>
          <graphics count="1">
            <graphic xoff="25.00" yoff="20.00" x="1065.00" y="1520.00" id="2047" net="1" show="0" grparent="2051" state="1" pen="0,0,0" brush="255,255,255"/>
          </graphics>
        </attribute>
        <attribute name="Logic" id="2048" net="1">
          <![CDATA[0]]>
          <graphics count="0"/>
        </attribute>
        <attribute name="Comment" id="2049" net="1">
          <![CDATA[]]>
          <graphics count="1">
            <graphic xoff="40.00" x="1080.00" y="1500.00" id="2050" net="1" show="0" grparent="2051" state="1" pen="0,0,0" brush="255,255,255"/>
          </graphics>
        </attribute>
        <graphics count="1">
          <graphic x="1040.00" y="1500.00" id="2051" net="1" show="1" w="20.00" h="20.00" state="1" pen="0,0,0" brush="255,255,255"/>
        </graphics>
      </node>
      <node id="2052" net="1">
        <attribute name="Name" id="2053" net="1">
          <![CDATA[oxidation_of_active_eNOS_cofactor_BH4]]>
          <graphics count="1">
            <graphic xoff="0.00" yoff="20.00" x="1280.00" y="1620.00" id="2054" net="1" show="1" grparent="2060" state="1" pen="0,0,0" brush="255,255,255"/>
          </graphics>
        </attribute>
        <attribute name="ID" id="2055" net="1">
          <![CDATA[32]]>
          <graphics count="1">
            <graphic xoff="25.00" yoff="20.00" x="1305.00" y="1620.00" id="2056" net="1" show="0" grparent="2060" state="1" pen="0,0,0" brush="255,255,255"/>
          </graphics>
        </attribute>
        <attribute name="Logic" id="2057" net="1">
          <![CDATA[0]]>
          <graphics count="0"/>
        </attribute>
        <attribute name="Comment" id="2058" net="1">
          <![CDATA[]]>
          <graphics count="1">
            <graphic xoff="40.00" x="1320.00" y="1600.00" id="2059" net="1" show="0" grparent="2060" state="1" pen="0,0,0" brush="255,255,255"/>
          </graphics>
        </attribute>
        <graphics count="1">
          <graphic x="1280.00" y="1600.00" id="2060" net="1" show="1" w="20.00" h="20.00" state="1" pen="0,0,0" brush="255,255,255"/>
        </graphics>
      </node>
      <node id="2061" net="1">
        <attribute name="Name" id="2062" net="1">
          <![CDATA[superoxide_anion_radical_(O2)_synthesis_by_eNOS_uncoupling]]>
          <graphics count="1">
            <graphic xoff="0.00" yoff="20.00" x="1400.00" y="1480.00" id="2063" net="1" show="1" grparent="2069" state="1" pen="0,0,0" brush="255,255,255"/>
          </graphics>
        </attribute>
        <attribute name="ID" id="2064" net="1">
          <![CDATA[33]]>
          <graphics count="1">
            <graphic xoff="25.00" yoff="20.00" x="1425.00" y="1480.00" id="2065" net="1" show="0" grparent="2069" state="1" pen="0,0,0" brush="255,255,255"/>
          </graphics>
        </attribute>
        <attribute name="Logic" id="2066" net="1">
          <![CDATA[0]]>
          <graphics count="0"/>
        </attribute>
        <attribute name="Comment" id="2067" net="1">
          <![CDATA[]]>
          <graphics count="1">
            <graphic xoff="40.00" x="1440.00" y="1460.00" id="2068" net="1" show="0" grparent="2069" state="1" pen="0,0,0" brush="255,255,255"/>
          </graphics>
        </attribute>
        <graphics count="1">
          <graphic x="1400.00" y="1460.00" id="2069" net="1" show="1" w="20.00" h="20.00" state="1" pen="0,0,0" brush="255,255,255"/>
        </graphics>
      </node>
      <node id="2070" net="1">
        <attribute name="Name" id="2071" net="1">
          <![CDATA[low_NO_synthesis]]>
          <graphics count="1">
            <graphic xoff="0.00" yoff="20.00" x="1420.00" y="1760.00" id="2072" net="1" show="1" grparent="2078" state="1" pen="0,0,0" brush="255,255,255"/>
          </graphics>
        </attribute>
        <attribute name="ID" id="2073" net="1">
          <![CDATA[34]]>
          <graphics count="1">
            <graphic xoff="25.00" yoff="20.00" x="1445.00" y="1760.00" id="2074" net="1" show="0" grparent="2078" state="1" pen="0,0,0" brush="255,255,255"/>
          </graphics>
        </attribute>
        <attribute name="Logic" id="2075" net="1">
          <![CDATA[0]]>
          <graphics count="0"/>
        </attribute>
        <attribute name="Comment" id="2076" net="1">
          <![CDATA[]]>
          <graphics count="1">
            <graphic xoff="40.00" x="1460.00" y="1740.00" id="2077" net="1" show="0" grparent="2078" state="1" pen="0,0,0" brush="255,255,255"/>
          </graphics>
        </attribute>
        <graphics count="1">
          <graphic x="1420.00" y="1740.00" id="2078" net="1" show="1" w="20.00" h="20.00" state="1" pen="0,0,0" brush="255,255,255"/>
        </graphics>
      </node>
      <node id="2079" net="1">
        <attribute name="Name" id="2080" net="1">
          <![CDATA[uncoupled_eNOS_formation]]>
          <graphics count="1">
            <graphic xoff="0.00" yoff="20.00" x="900.00" y="1760.00" id="2081" net="1" show="1" grparent="2087" state="1" pen="0,0,0" brush="255,255,255"/>
          </graphics>
        </attribute>
        <attribute name="ID" id="2082" net="1">
          <![CDATA[35]]>
          <graphics count="1">
            <graphic xoff="25.00" yoff="20.00" x="925.00" y="1760.00" id="2083" net="1" show="0" grparent="2087" state="1" pen="0,0,0" brush="255,255,255"/>
          </graphics>
        </attribute>
        <attribute name="Logic" id="2084" net="1">
          <![CDATA[0]]>
          <graphics count="0"/>
        </attribute>
        <attribute name="Comment" id="2085" net="1">
          <![CDATA[]]>
          <graphics count="1">
            <graphic xoff="40.00" x="940.00" y="1740.00" id="2086" net="1" show="0" grparent="2087" state="1" pen="0,0,0" brush="255,255,255"/>
          </graphics>
        </attribute>
        <graphics count="1">
          <graphic x="900.00" y="1740.00" id="2087" net="1" show="1" w="20.00" h="20.00" state="1" pen="0,0,0" brush="255,255,255"/>
        </graphics>
      </node>
      <node id="2088" net="1">
        <attribute name="Name" id="2089" net="1">
          <![CDATA[NADPH_oxidase_activation_via_AT1R]]>
          <graphics count="1">
            <graphic xoff="0.00" yoff="20.00" x="660.00" y="1260.00" id="2090" net="1" show="1" grparent="2096" state="1" pen="0,0,0" brush="255,255,255"/>
          </graphics>
        </attribute>
        <attribute name="ID" id="2091" net="1">
          <![CDATA[36]]>
          <graphics count="1">
            <graphic xoff="25.00" yoff="20.00" x="685.00" y="1260.00" id="2092" net="1" show="0" grparent="2096" state="1" pen="0,0,0" brush="255,255,255"/>
          </graphics>
        </attribute>
        <attribute name="Logic" id="2093" net="1">
          <![CDATA[0]]>
          <graphics count="0"/>
        </attribute>
        <attribute name="Comment" id="2094" net="1">
          <![CDATA[]]>
          <graphics count="1">
            <graphic xoff="40.00" x="700.00" y="1240.00" id="2095" net="1" show="0" grparent="2096" state="1" pen="0,0,0" brush="255,255,255"/>
          </graphics>
        </attribute>
        <graphics count="1">
          <graphic x="660.00" y="1240.00" id="2096" net="1" show="1" w="20.00" h="20.00" state="1" pen="0,0,0" brush="255,255,255"/>
        </graphics>
      </node>
      <node id="2097" net="1">
        <attribute name="Name" id="2098" net="1">
          <![CDATA[NADPH_oxidase_activated_via_VEGFR2]]>
          <graphics count="1">
            <graphic xoff="0.00" yoff="20.00" x="1360.00" y="1080.00" id="2099" net="1" show="1" grparent="2105" state="1" pen="0,0,0" brush="255,255,255"/>
          </graphics>
        </attribute>
        <attribute name="ID" id="2100" net="1">
          <![CDATA[37]]>
          <graphics count="1">
            <graphic xoff="25.00" yoff="20.00" x="1385.00" y="1080.00" id="2101" net="1" show="0" grparent="2105" state="1" pen="0,0,0" brush="255,255,255"/>
          </graphics>
        </attribute>
        <attribute name="Logic" id="2102" net="1">
          <![CDATA[0]]>
          <graphics count="0"/>
        </attribute>
        <attribute name="Comment" id="2103" net="1">
          <![CDATA[]]>
          <graphics count="1">
            <graphic xoff="40.00" x="1400.00" y="1060.00" id="2104" net="1" show="0" grparent="2105" state="1" pen="0,0,0" brush="255,255,255"/>
          </graphics>
        </attribute>
        <graphics count="1">
          <graphic x="1360.00" y="1060.00" id="2105" net="1" show="1" w="20.00" h="20.00" state="1" pen="0,0,0" brush="255,255,255"/>
        </graphics>
      </node>
      <node id="2106" net="1">
        <attribute name="Name" id="2107" net="1">
          <![CDATA[non-canonical_signalling]]>
          <graphics count="1">
            <graphic xoff="0.00" yoff="20.00" x="1600.00" y="1180.00" id="2108" net="1" show="1" grparent="2114" state="1" pen="0,0,0" brush="255,255,255"/>
          </graphics>
        </attribute>
        <attribute name="ID" id="2109" net="1">
          <![CDATA[38]]>
          <graphics count="1">
            <graphic xoff="25.00" yoff="20.00" x="1625.00" y="1180.00" id="2110" net="1" show="0" grparent="2114" state="1" pen="0,0,0" brush="255,255,255"/>
          </graphics>
        </attribute>
        <attribute name="Logic" id="2111" net="1">
          <![CDATA[0]]>
          <graphics count="0"/>
        </attribute>
        <attribute name="Comment" id="2112" net="1">
          <![CDATA[]]>
          <graphics count="1">
            <graphic xoff="40.00" x="1640.00" y="1160.00" id="2113" net="1" show="0" grparent="2114" state="1" pen="0,0,0" brush="255,255,255"/>
          </graphics>
        </attribute>
        <graphics count="1">
          <graphic x="1600.00" y="1160.00" id="2114" net="1" show="1" w="20.00" h="20.00" state="1" pen="0,0,0" brush="255,255,255"/>
        </graphics>
      </node>
      <node id="2115" net="1">
        <attribute name="Name" id="2116" net="1">
          <![CDATA[superoxide_anion_radical_generation_via_low_NO]]>
          <graphics count="1">
            <graphic xoff="0.00" yoff="20.00" x="660.00" y="1520.00" id="2117" net="1" show="1" grparent="2123" state="1" pen="0,0,0" brush="255,255,255"/>
          </graphics>
        </attribute>
        <attribute name="ID" id="2118" net="1">
          <![CDATA[39]]>
          <graphics count="1">
            <graphic xoff="25.00" yoff="20.00" x="685.00" y="1520.00" id="2119" net="1" show="0" grparent="2123" state="1" pen="0,0,0" brush="255,255,255"/>
          </graphics>
        </attribute>
        <attribute name="Logic" id="2120" net="1">
          <![CDATA[0]]>
          <graphics count="0"/>
        </attribute>
        <attribute name="Comment" id="2121" net="1">
          <![CDATA[]]>
          <graphics count="1">
            <graphic xoff="40.00" x="700.00" y="1500.00" id="2122" net="1" show="0" grparent="2123" state="1" pen="0,0,0" brush="255,255,255"/>
          </graphics>
        </attribute>
        <graphics count="1">
          <graphic x="660.00" y="1500.00" id="2123" net="1" show="1" w="20.00" h="20.00" state="1" pen="0,0,0" brush="255,255,255"/>
        </graphics>
      </node>
      <node id="2124" net="1">
        <attribute name="Name" id="2125" net="1">
          <![CDATA[superoxide_anion_radical_generation_via_NADPH_oxidase]]>
          <graphics count="1">
            <graphic xoff="0.00" yoff="20.00" x="900.00" y="1340.00" id="2126" net="1" show="1" grparent="2132" state="1" pen="0,0,0" brush="255,255,255"/>
          </graphics>
        </attribute>
        <attribute name="ID" id="2127" net="1">
          <![CDATA[40]]>
          <graphics count="1">
            <graphic xoff="25.00" yoff="20.00" x="925.00" y="1340.00" id="2128" net="1" show="0" grparent="2132" state="1" pen="0,0,0" brush="255,255,255"/>
          </graphics>
        </attribute>
        <attribute name="Logic" id="2129" net="1">
          <![CDATA[0]]>
          <graphics count="0"/>
        </attribute>
        <attribute name="Comment" id="2130" net="1">
          <![CDATA[]]>
          <graphics count="1">
            <graphic xoff="40.00" x="940.00" y="1320.00" id="2131" net="1" show="0" grparent="2132" state="1" pen="0,0,0" brush="255,255,255"/>
          </graphics>
        </attribute>
        <graphics count="1">
          <graphic x="900.00" y="1320.00" id="2132" net="1" show="1" w="20.00" h="20.00" state="1" pen="0,0,0" brush="255,255,255"/>
        </graphics>
      </node>
      <node id="2133" net="1">
        <attribute name="Name" id="2134" net="1">
          <![CDATA[superoxide_anion_generation_via_high_blood_pressure]]>
          <graphics count="1">
            <graphic xoff="0.00" yoff="20.00" x="560.00" y="1420.00" id="2135" net="1" show="1" grparent="2141" state="1" pen="0,0,0" brush="255,255,255"/>
          </graphics>
        </attribute>
        <attribute name="ID" id="2136" net="1">
          <![CDATA[41]]>
          <graphics count="1">
            <graphic xoff="25.00" yoff="20.00" x="585.00" y="1420.00" id="2137" net="1" show="0" grparent="2141" state="1" pen="0,0,0" brush="255,255,255"/>
          </graphics>
        </attribute>
        <attribute name="Logic" id="2138" net="1">
          <![CDATA[0]]>
          <graphics count="0"/>
        </attribute>
        <attribute name="Comment" id="2139" net="1">
          <![CDATA[]]>
          <graphics count="1">
            <graphic xoff="40.00" x="600.00" y="1400.00" id="2140" net="1" show="0" grparent="2141" state="1" pen="0,0,0" brush="255,255,255"/>
          </graphics>
        </attribute>
        <graphics count="1">
          <graphic x="560.00" y="1400.00" id="2141" net="1" show="1" w="20.00" h="20.00" state="1" pen="0,0,0" brush="255,255,255"/>
        </graphics>
      </node>
      <node id="2142" net="1">
        <attribute name="Name" id="2143" net="1">
          <![CDATA[ADAMA_synthesis_induction_by_oxidative_stress]]>
          <graphics count="1">
            <graphic xoff="0.00" yoff="20.00" x="420.00" y="1680.00" id="2144" net="1" show="1" grparent="2150" state="1" pen="0,0,0" brush="255,255,255"/>
          </graphics>
        </attribute>
        <attribute name="ID" id="2145" net="1">
          <![CDATA[42]]>
          <graphics count="1">
            <graphic xoff="25.00" yoff="20.00" x="445.00" y="1680.00" id="2146" net="1" show="0" grparent="2150" state="1" pen="0,0,0" brush="255,255,255"/>
          </graphics>
        </attribute>
        <attribute name="Logic" id="2147" net="1">
          <![CDATA[0]]>
          <graphics count="0"/>
        </attribute>
        <attribute name="Comment" id="2148" net="1">
          <![CDATA[]]>
          <graphics count="1">
            <graphic xoff="40.00" x="460.00" y="1660.00" id="2149" net="1" show="0" grparent="2150" state="1" pen="0,0,0" brush="255,255,255"/>
          </graphics>
        </attribute>
        <graphics count="1">
          <graphic x="420.00" y="1660.00" id="2150" net="1" show="1" w="20.00" h="20.00" state="1" pen="0,0,0" brush="255,255,255"/>
        </graphics>
      </node>
      <node id="2151" net="1">
        <attribute name="Name" id="2152" net="1">
          <![CDATA[angiotensinogen_synthesis_by_liver]]>
          <graphics count="1">
            <graphic xoff="0.00" yoff="20.00" x="360.00" y="340.00" id="2153" net="1" show="1" grparent="2159" state="1" pen="0,0,0" brush="255,255,255"/>
          </graphics>
        </attribute>
        <attribute name="ID" id="2154" net="1">
          <![CDATA[43]]>
          <graphics count="1">
            <graphic xoff="25.00" yoff="20.00" x="385.00" y="340.00" id="2155" net="1" show="0" grparent="2159" state="1" pen="0,0,0" brush="255,255,255"/>
          </graphics>
        </attribute>
        <attribute name="Logic" id="2156" net="1">
          <![CDATA[0]]>
          <graphics count="0"/>
        </attribute>
        <attribute name="Comment" id="2157" net="1">
          <![CDATA[]]>
          <graphics count="1">
            <graphic xoff="40.00" x="400.00" y="320.00" id="2158" net="1" show="0" grparent="2159" state="1" pen="0,0,0" brush="255,255,255"/>
          </graphics>
        </attribute>
        <graphics count="1">
          <graphic x="360.00" y="320.00" id="2159" net="1" show="1" w="20.00" h="20.00" state="1" pen="0,0,0" brush="255,255,255"/>
        </graphics>
      </node>
      <node id="2160" net="1">
        <attribute name="Name" id="2161" net="1">
          <![CDATA[angiotensinogen_and_renin_binding]]>
          <graphics count="1">
            <graphic xoff="0.00" yoff="20.00" x="800.00" y="500.00" id="2162" net="1" show="1" grparent="2168" state="1" pen="0,0,0" brush="255,255,255"/>
          </graphics>
        </attribute>
        <attribute name="ID" id="2163" net="1">
          <![CDATA[44]]>
          <graphics count="1">
            <graphic xoff="25.00" yoff="20.00" x="825.00" y="500.00" id="2164" net="1" show="0" grparent="2168" state="1" pen="0,0,0" brush="255,255,255"/>
          </graphics>
        </attribute>
        <attribute name="Logic" id="2165" net="1">
          <![CDATA[0]]>
          <graphics count="0"/>
        </attribute>
        <attribute name="Comment" id="2166" net="1">
          <![CDATA[]]>
          <graphics count="1">
            <graphic xoff="40.00" x="840.00" y="480.00" id="2167" net="1" show="0" grparent="2168" state="1" pen="0,0,0" brush="255,255,255"/>
          </graphics>
        </attribute>
        <graphics count="1">
          <graphic x="800.00" y="480.00" id="2168" net="1" show="1" w="20.00" h="20.00" state="1" pen="0,0,0" brush="255,255,255"/>
        </graphics>
      </node>
      <node id="2169" net="1">
        <attribute name="Name" id="2170" net="1">
          <![CDATA[angiotensin_I_and_ACE_binding]]>
          <graphics count="1">
            <graphic xoff="0.00" yoff="20.00" x="800.00" y="840.00" id="2171" net="1" show="1" grparent="2177" state="1" pen="0,0,0" brush="255,255,255"/>
          </graphics>
        </attribute>
        <attribute name="ID" id="2172" net="1">
          <![CDATA[45]]>
          <graphics count="1">
            <graphic xoff="25.00" yoff="20.00" x="825.00" y="840.00" id="2173" net="1" show="0" grparent="2177" state="1" pen="0,0,0" brush="255,255,255"/>
          </graphics>
        </attribute>
        <attribute name="Logic" id="2174" net="1">
          <![CDATA[0]]>
          <graphics count="0"/>
        </attribute>
        <attribute name="Comment" id="2175" net="1">
          <![CDATA[]]>
          <graphics count="1">
            <graphic xoff="40.00" x="840.00" y="820.00" id="2176" net="1" show="0" grparent="2177" state="1" pen="0,0,0" brush="255,255,255"/>
          </graphics>
        </attribute>
        <graphics count="1">
          <graphic x="800.00" y="820.00" id="2177" net="1" show="1" w="20.00" h="20.00" state="1" pen="0,0,0" brush="255,255,255"/>
        </graphics>
      </node>
      <node id="2178" net="1">
        <attribute name="Name" id="2179" net="1">
          <![CDATA[ACE_synthesis_by_vascular_endothelium_in_the_lungs_and_the_kidney]]>
          <graphics count="1">
            <graphic xoff="0.00" yoff="20.00" x="1020.00" y="880.00" id="2180" net="1" show="1" grparent="2186" state="1" pen="0,0,0" brush="255,255,255"/>
          </graphics>
        </attribute>
        <attribute name="ID" id="2181" net="1">
          <![CDATA[46]]>
          <graphics count="1">
            <graphic xoff="25.00" yoff="20.00" x="1045.00" y="880.00" id="2182" net="1" show="0" grparent="2186" state="1" pen="0,0,0" brush="255,255,255"/>
          </graphics>
        </attribute>
        <attribute name="Logic" id="2183" net="1">
          <![CDATA[0]]>
          <graphics count="0"/>
        </attribute>
        <attribute name="Comment" id="2184" net="1">
          <![CDATA[]]>
          <graphics count="1">
            <graphic xoff="40.00" x="1060.00" y="860.00" id="2185" net="1" show="0" grparent="2186" state="1" pen="0,0,0" brush="255,255,255"/>
          </graphics>
        </attribute>
        <graphics count="1">
          <graphic x="1020.00" y="860.00" id="2186" net="1" show="1" w="20.00" h="20.00" state="1" pen="0,0,0" brush="255,255,255"/>
        </graphics>
      </node>
      <node id="2187" net="1">
        <attribute name="Name" id="2188" net="1">
          <![CDATA[decreased_in_renal_perfusion_and_decreased_sodium_load_in_DCT]]>
          <graphics count="1">
            <graphic xoff="0.00" yoff="20.00" x="660.00" y="560.00" id="2189" net="1" show="1" grparent="2195" state="1" pen="0,0,0" brush="255,255,255"/>
          </graphics>
        </attribute>
        <attribute name="ID" id="2190" net="1">
          <![CDATA[47]]>
          <graphics count="1">
            <graphic xoff="25.00" yoff="20.00" x="685.00" y="560.00" id="2191" net="1" show="0" grparent="2195" state="1" pen="0,0,0" brush="255,255,255"/>
          </graphics>
        </attribute>
        <attribute name="Logic" id="2192" net="1">
          <![CDATA[0]]>
          <graphics count="0"/>
        </attribute>
        <attribute name="Comment" id="2193" net="1">
          <![CDATA[]]>
          <graphics count="1">
            <graphic xoff="40.00" x="700.00" y="540.00" id="2194" net="1" show="0" grparent="2195" state="1" pen="0,0,0" brush="255,255,255"/>
          </graphics>
        </attribute>
        <graphics count="1">
          <graphic x="660.00" y="540.00" id="2195" net="1" show="1" w="20.00" h="20.00" state="1" pen="0,0,0" brush="255,255,255"/>
        </graphics>
      </node>
      <node id="2196" net="1">
        <attribute name="Name" id="2197" net="1">
          <![CDATA[activation_of_aortic_carotid_baroreceptors]]>
          <graphics count="1">
            <graphic xoff="0.00" yoff="20.00" x="360.00" y="640.00" id="2198" net="1" show="1" grparent="2204" state="1" pen="0,0,0" brush="255,255,255"/>
          </graphics>
        </attribute>
        <attribute name="ID" id="2199" net="1">
          <![CDATA[48]]>
          <graphics count="1">
            <graphic xoff="25.00" yoff="20.00" x="385.00" y="640.00" id="2200" net="1" show="0" grparent="2204" state="1" pen="0,0,0" brush="255,255,255"/>
          </graphics>
        </attribute>
        <attribute name="Logic" id="2201" net="1">
          <![CDATA[0]]>
          <graphics count="0"/>
        </attribute>
        <attribute name="Comment" id="2202" net="1">
          <![CDATA[]]>
          <graphics count="1">
            <graphic xoff="40.00" x="400.00" y="620.00" id="2203" net="1" show="0" grparent="2204" state="1" pen="0,0,0" brush="255,255,255"/>
          </graphics>
        </attribute>
        <graphics count="1">
          <graphic x="360.00" y="620.00" id="2204" net="1" show="1" w="20.00" h="20.00" state="1" pen="0,0,0" brush="255,255,255"/>
        </graphics>
      </node>
      <node id="2205" net="1">
        <attribute name="Name" id="2206" net="1">
          <![CDATA[stimulation_of_VEGFC_formation_by_bradykinin-B2R_complex]]>
          <graphics count="1">
            <graphic xoff="0.00" yoff="20.00" x="1760.00" y="1100.00" id="2207" net="1" show="1" grparent="2213" state="1" pen="0,0,0" brush="255,255,255"/>
          </graphics>
        </attribute>
        <attribute name="ID" id="2208" net="1">
          <![CDATA[49]]>
          <graphics count="1">
            <graphic xoff="25.00" yoff="20.00" x="1785.00" y="1100.00" id="2209" net="1" show="0" grparent="2213" state="1" pen="0,0,0" brush="255,255,255"/>
          </graphics>
        </attribute>
        <attribute name="Logic" id="2210" net="1">
          <![CDATA[0]]>
          <graphics count="0"/>
        </attribute>
        <attribute name="Comment" id="2211" net="1">
          <![CDATA[]]>
          <graphics count="1">
            <graphic xoff="40.00" x="1800.00" y="1080.00" id="2212" net="1" show="0" grparent="2213" state="1" pen="0,0,0" brush="255,255,255"/>
          </graphics>
        </attribute>
        <graphics count="1">
          <graphic x="1760.00" y="1080.00" id="2213" net="1" show="1" w="20.00" h="20.00" state="1" pen="0,0,0" brush="255,255,255"/>
        </graphics>
      </node>
      <node id="2214" net="1">
        <attribute name="Name" id="2215" net="1">
          <![CDATA[synthesis_and_release_stimulation]]>
          <graphics count="1">
            <graphic xoff="0.00" yoff="20.00" x="2520.00" y="1220.00" id="2216" net="1" show="1" grparent="2222" state="1" pen="0,0,0" brush="255,255,255"/>
          </graphics>
        </attribute>
        <attribute name="ID" id="2217" net="1">
          <![CDATA[50]]>
          <graphics count="1">
            <graphic xoff="25.00" yoff="20.00" x="2545.00" y="1220.00" id="2218" net="1" show="0" grparent="2222" state="1" pen="0,0,0" brush="255,255,255"/>
          </graphics>
        </attribute>
        <attribute name="Logic" id="2219" net="1">
          <![CDATA[0]]>
          <graphics count="0"/>
        </attribute>
        <attribute name="Comment" id="2220" net="1">
          <![CDATA[]]>
          <graphics count="1">
            <graphic xoff="40.00" x="2560.00" y="1200.00" id="2221" net="1" show="0" grparent="2222" state="1" pen="0,0,0" brush="255,255,255"/>
          </graphics>
        </attribute>
        <graphics count="1">
          <graphic x="2520.00" y="1200.00" id="2222" net="1" show="1" w="20.00" h="20.00" state="1" pen="0,0,0" brush="255,255,255"/>
        </graphics>
      </node>
      <node id="2223" net="1">
        <attribute name="Name" id="2224" net="1">
          <![CDATA[ACE_downregulation]]>
          <graphics count="1">
            <graphic xoff="0.00" yoff="20.00" x="1140.00" y="1000.00" id="2225" net="1" show="1" grparent="2231" state="1" pen="0,0,0" brush="255,255,255"/>
          </graphics>
        </attribute>
        <attribute name="ID" id="2226" net="1">
          <![CDATA[51]]>
          <graphics count="1">
            <graphic xoff="25.00" yoff="20.00" x="1165.00" y="1000.00" id="2227" net="1" show="0" grparent="2231" state="1" pen="0,0,0" brush="255,255,255"/>
          </graphics>
        </attribute>
        <attribute name="Logic" id="2228" net="1">
          <![CDATA[0]]>
          <graphics count="0"/>
        </attribute>
        <attribute name="Comment" id="2229" net="1">
          <![CDATA[]]>
          <graphics count="1">
            <graphic xoff="40.00" x="1180.00" y="980.00" id="2230" net="1" show="0" grparent="2231" state="1" pen="0,0,0" brush="255,255,255"/>
          </graphics>
        </attribute>
        <graphics count="1">
          <graphic x="1140.00" y="980.00" id="2231" net="1" show="1" w="20.00" h="20.00" state="1" pen="0,0,0" brush="255,255,255"/>
        </graphics>
      </node>
      <node id="2232" net="1">
        <attribute name="Name" id="2233" net="1">
          <![CDATA[sympathetic_stimulation_under_stress]]>
          <graphics count="1">
            <graphic xoff="0.00" yoff="20.00" x="360.00" y="500.00" id="2234" net="1" show="1" grparent="2240" state="1" pen="0,0,0" brush="255,255,255"/>
          </graphics>
        </attribute>
        <attribute name="ID" id="2235" net="1">
          <![CDATA[52]]>
          <graphics count="1">
            <graphic xoff="25.00" yoff="20.00" x="385.00" y="500.00" id="2236" net="1" show="0" grparent="2240" state="1" pen="0,0,0" brush="255,255,255"/>
          </graphics>
        </attribute>
        <attribute name="Logic" id="2237" net="1">
          <![CDATA[0]]>
          <graphics count="0"/>
        </attribute>
        <attribute name="Comment" id="2238" net="1">
          <![CDATA[]]>
          <graphics count="1">
            <graphic xoff="40.00" x="400.00" y="480.00" id="2239" net="1" show="0" grparent="2240" state="1" pen="0,0,0" brush="255,255,255"/>
          </graphics>
        </attribute>
        <graphics count="1">
          <graphic x="360.00" y="480.00" id="2240" net="1" show="1" w="20.00" h="20.00" state="1" pen="0,0,0" brush="255,255,255"/>
        </graphics>
      </node>
      <node id="2241" net="1">
        <attribute name="Name" id="2242" net="1">
          <![CDATA[AT2R_expression]]>
          <graphics count="1">
            <graphic xoff="0.00" yoff="20.00" x="2020.00" y="860.00" id="2243" net="1" show="1" grparent="2249" state="1" pen="0,0,0" brush="255,255,255"/>
          </graphics>
        </attribute>
        <attribute name="ID" id="2244" net="1">
          <![CDATA[53]]>
          <graphics count="1">
            <graphic xoff="25.00" yoff="20.00" x="2045.00" y="860.00" id="2245" net="1" show="0" grparent="2249" state="1" pen="0,0,0" brush="255,255,255"/>
          </graphics>
        </attribute>
        <attribute name="Logic" id="2246" net="1">
          <![CDATA[0]]>
          <graphics count="0"/>
        </attribute>
        <attribute name="Comment" id="2247" net="1">
          <![CDATA[]]>
          <graphics count="1">
            <graphic xoff="40.00" x="2060.00" y="840.00" id="2248" net="1" show="0" grparent="2249" state="1" pen="0,0,0" brush="255,255,255"/>
          </graphics>
        </attribute>
        <graphics count="1">
          <graphic x="2020.00" y="840.00" id="2249" net="1" show="1" w="20.00" h="20.00" state="1" pen="0,0,0" brush="255,255,255"/>
        </graphics>
      </node>
      <node id="2250" net="1">
        <attribute name="Name" id="2251" net="1">
          <![CDATA[RANTES_influenced_by_TNF-TNFR_axis]]>
          <graphics count="1">
            <graphic xoff="0.00" yoff="20.00" x="3060.00" y="640.00" id="2252" net="1" show="1" grparent="2258" state="1" pen="0,0,0" brush="255,255,255"/>
          </graphics>
        </attribute>
        <attribute name="ID" id="2253" net="1">
          <![CDATA[54]]>
          <graphics count="1">
            <graphic xoff="25.00" yoff="20.00" x="3085.00" y="640.00" id="2254" net="1" show="0" grparent="2258" state="1" pen="0,0,0" brush="255,255,255"/>
          </graphics>
        </attribute>
        <attribute name="Logic" id="2255" net="1">
          <![CDATA[0]]>
          <graphics count="0"/>
        </attribute>
        <attribute name="Comment" id="2256" net="1">
          <![CDATA[]]>
          <graphics count="1">
            <graphic xoff="40.00" x="3100.00" y="620.00" id="2257" net="1" show="0" grparent="2258" state="1" pen="0,0,0" brush="255,255,255"/>
          </graphics>
        </attribute>
        <graphics count="1">
          <graphic x="3060.00" y="620.00" id="2258" net="1" show="1" w="20.00" h="20.00" state="1" pen="0,0,0" brush="255,255,255"/>
        </graphics>
      </node>
      <node id="2259" net="1">
        <attribute name="Name" id="2260" net="1">
          <![CDATA[shear_stress_influenced_by_high_blood_pressure]]>
          <graphics count="1">
            <graphic xoff="0.00" yoff="20.00" x="2100.00" y="1180.00" id="2261" net="1" show="1" grparent="2267" state="1" pen="0,0,0" brush="255,255,255"/>
          </graphics>
        </attribute>
        <attribute name="ID" id="2262" net="1">
          <![CDATA[55]]>
          <graphics count="1">
            <graphic xoff="25.00" yoff="20.00" x="2125.00" y="1180.00" id="2263" net="1" show="0" grparent="2267" state="1" pen="0,0,0" brush="255,255,255"/>
          </graphics>
        </attribute>
        <attribute name="Logic" id="2264" net="1">
          <![CDATA[0]]>
          <graphics count="0"/>
        </attribute>
        <attribute name="Comment" id="2265" net="1">
          <![CDATA[]]>
          <graphics count="1">
            <graphic xoff="40.00" x="2140.00" y="1160.00" id="2266" net="1" show="0" grparent="2267" state="1" pen="0,0,0" brush="255,255,255"/>
          </graphics>
        </attribute>
        <graphics count="1">
          <graphic x="2100.00" y="1160.00" id="2267" net="1" show="1" w="20.00" h="20.00" state="1" pen="0,0,0" brush="255,255,255"/>
        </graphics>
      </node>
      <node id="2268" net="1">
        <attribute name="Name" id="2269" net="1">
          <![CDATA[convertion_of_agiotensin_II]]>
          <graphics count="1">
            <graphic xoff="0.00" yoff="20.00" x="1620.00" y="500.00" id="2270" net="1" show="1" grparent="2276" state="1" pen="0,0,0" brush="255,255,255"/>
          </graphics>
        </attribute>
        <attribute name="ID" id="2271" net="1">
          <![CDATA[56]]>
          <graphics count="1">
            <graphic xoff="25.00" yoff="20.00" x="1645.00" y="500.00" id="2272" net="1" show="0" grparent="2276" state="1" pen="0,0,0" brush="255,255,255"/>
          </graphics>
        </attribute>
        <attribute name="Logic" id="2273" net="1">
          <![CDATA[0]]>
          <graphics count="0"/>
        </attribute>
        <attribute name="Comment" id="2274" net="1">
          <![CDATA[]]>
          <graphics count="1">
            <graphic xoff="40.00" x="1660.00" y="480.00" id="2275" net="1" show="0" grparent="2276" state="1" pen="0,0,0" brush="255,255,255"/>
          </graphics>
        </attribute>
        <graphics count="1">
          <graphic x="1620.00" y="480.00" id="2276" net="1" show="1" w="20.00" h="20.00" state="1" pen="0,0,0" brush="255,255,255"/>
        </graphics>
      </node>
      <node id="2277" net="1">
        <attribute name="Name" id="2278" net="1">
          <![CDATA[S_protein_and_ACE2_binding]]>
          <graphics count="1">
            <graphic xoff="0.00" yoff="20.00" x="1220.00" y="360.00" id="2279" net="1" show="1" grparent="2285" state="1" pen="0,0,0" brush="255,255,255"/>
          </graphics>
        </attribute>
        <attribute name="ID" id="2280" net="1">
          <![CDATA[57]]>
          <graphics count="1">
            <graphic xoff="25.00" yoff="20.00" x="1245.00" y="360.00" id="2281" net="1" show="0" grparent="2285" state="1" pen="0,0,0" brush="255,255,255"/>
          </graphics>
        </attribute>
        <attribute name="Logic" id="2282" net="1">
          <![CDATA[0]]>
          <graphics count="0"/>
        </attribute>
        <attribute name="Comment" id="2283" net="1">
          <![CDATA[]]>
          <graphics count="1">
            <graphic xoff="40.00" x="1260.00" y="340.00" id="2284" net="1" show="0" grparent="2285" state="1" pen="0,0,0" brush="255,255,255"/>
          </graphics>
        </attribute>
        <graphics count="1">
          <graphic x="1220.00" y="340.00" id="2285" net="1" show="1" w="20.00" h="20.00" state="1" pen="0,0,0" brush="255,255,255"/>
        </graphics>
      </node>
      <node id="2286" net="1">
        <attribute name="Name" id="2287" net="1">
          <![CDATA[entering_vulnerable_cell]]>
          <graphics count="1">
            <graphic xoff="0.00" yoff="20.00" x="1680.00" y="360.00" id="2288" net="1" show="1" grparent="2294" state="1" pen="0,0,0" brush="255,255,255"/>
          </graphics>
        </attribute>
        <attribute name="ID" id="2289" net="1">
          <![CDATA[58]]>
          <graphics count="1">
            <graphic xoff="25.00" yoff="20.00" x="1705.00" y="360.00" id="2290" net="1" show="0" grparent="2294" state="1" pen="0,0,0" brush="255,255,255"/>
          </graphics>
        </attribute>
        <attribute name="Logic" id="2291" net="1">
          <![CDATA[0]]>
          <graphics count="0"/>
        </attribute>
        <attribute name="Comment" id="2292" net="1">
          <![CDATA[]]>
          <graphics count="1">
            <graphic xoff="40.00" x="1720.00" y="340.00" id="2293" net="1" show="0" grparent="2294" state="1" pen="0,0,0" brush="255,255,255"/>
          </graphics>
        </attribute>
        <graphics count="1">
          <graphic x="1680.00" y="340.00" id="2294" net="1" show="1" w="20.00" h="20.00" state="1" pen="0,0,0" brush="255,255,255"/>
        </graphics>
      </node>
      <node id="2295" net="1">
        <attribute name="Name" id="2296" net="1">
          <![CDATA[fusing_virus_oily_membrane_with_membrane_of_cell]]>
          <graphics count="1">
            <graphic xoff="0.00" yoff="20.00" x="2140.00" y="360.00" id="2297" net="1" show="1" grparent="2303" state="1" pen="0,0,0" brush="255,255,255"/>
          </graphics>
        </attribute>
        <attribute name="ID" id="2298" net="1">
          <![CDATA[59]]>
          <graphics count="1">
            <graphic xoff="25.00" yoff="20.00" x="2165.00" y="360.00" id="2299" net="1" show="0" grparent="2303" state="1" pen="0,0,0" brush="255,255,255"/>
          </graphics>
        </attribute>
        <attribute name="Logic" id="2300" net="1">
          <![CDATA[0]]>
          <graphics count="0"/>
        </attribute>
        <attribute name="Comment" id="2301" net="1">
          <![CDATA[]]>
          <graphics count="1">
            <graphic xoff="40.00" x="2180.00" y="340.00" id="2302" net="1" show="0" grparent="2303" state="1" pen="0,0,0" brush="255,255,255"/>
          </graphics>
        </attribute>
        <graphics count="1">
          <graphic x="2140.00" y="340.00" id="2303" net="1" show="1" w="20.00" h="20.00" state="1" pen="0,0,0" brush="255,255,255"/>
        </graphics>
      </node>
      <node id="2304" net="1">
        <attribute name="Name" id="2305" net="1">
          <![CDATA[convertion_of_agiotensin_I]]>
          <graphics count="1">
            <graphic xoff="0.00" yoff="20.00" x="940.00" y="720.00" id="2306" net="1" show="1" grparent="2312" state="1" pen="0,0,0" brush="255,255,255"/>
          </graphics>
        </attribute>
        <attribute name="ID" id="2307" net="1">
          <![CDATA[60]]>
          <graphics count="1">
            <graphic xoff="25.00" yoff="20.00" x="965.00" y="720.00" id="2308" net="1" show="0" grparent="2312" state="1" pen="0,0,0" brush="255,255,255"/>
          </graphics>
        </attribute>
        <attribute name="Logic" id="2309" net="1">
          <![CDATA[0]]>
          <graphics count="0"/>
        </attribute>
        <attribute name="Comment" id="2310" net="1">
          <![CDATA[]]>
          <graphics count="1">
            <graphic xoff="40.00" x="980.00" y="700.00" id="2311" net="1" show="0" grparent="2312" state="1" pen="0,0,0" brush="255,255,255"/>
          </graphics>
        </attribute>
        <graphics count="1">
          <graphic x="940.00" y="700.00" id="2312" net="1" show="1" w="20.00" h="20.00" state="1" pen="0,0,0" brush="255,255,255"/>
        </graphics>
      </node>
      <node id="2313" net="1">
        <attribute name="Name" id="2314" net="1">
          <![CDATA[SARS-CoV-2_infection]]>
          <graphics count="1">
            <graphic xoff="0.00" yoff="20.00" x="1220.00" y="160.00" id="2315" net="1" show="1" grparent="2321" state="1" pen="0,0,0" brush="255,255,255"/>
          </graphics>
        </attribute>
        <attribute name="ID" id="2316" net="1">
          <![CDATA[61]]>
          <graphics count="1">
            <graphic xoff="25.00" yoff="20.00" x="1245.00" y="160.00" id="2317" net="1" show="0" grparent="2321" state="1" pen="0,0,0" brush="255,255,255"/>
          </graphics>
        </attribute>
        <attribute name="Logic" id="2318" net="1">
          <![CDATA[0]]>
          <graphics count="0"/>
        </attribute>
        <attribute name="Comment" id="2319" net="1">
          <![CDATA[]]>
          <graphics count="1">
            <graphic xoff="40.00" x="1260.00" y="140.00" id="2320" net="1" show="0" grparent="2321" state="1" pen="0,0,0" brush="255,255,255"/>
          </graphics>
        </attribute>
        <graphics count="1">
          <graphic x="1220.00" y="140.00" id="2321" net="1" show="1" w="20.00" h="20.00" state="1" pen="0,0,0" brush="255,255,255"/>
        </graphics>
      </node>
      <node id="2322" net="1">
        <attribute name="Name" id="2323" net="1">
          <![CDATA[Ang-(1-7)_binding_to_Mas_receptor_induce_vasodilation,_anti-thrombosis_and_anti-arrhythmogenic_effects]]>
          <graphics count="1">
            <graphic xoff="0.00" yoff="20.00" x="1640.00" y="640.00" id="2324" net="1" show="1" grparent="2330" state="1" pen="0,0,0" brush="255,255,255"/>
          </graphics>
        </attribute>
        <attribute name="ID" id="2325" net="1">
          <![CDATA[62]]>
          <graphics count="1">
            <graphic xoff="25.00" yoff="20.00" x="1665.00" y="640.00" id="2326" net="1" show="0" grparent="2330" state="1" pen="0,0,0" brush="255,255,255"/>
          </graphics>
        </attribute>
        <attribute name="Logic" id="2327" net="1">
          <![CDATA[0]]>
          <graphics count="0"/>
        </attribute>
        <attribute name="Comment" id="2328" net="1">
          <![CDATA[]]>
          <graphics count="1">
            <graphic xoff="40.00" x="1680.00" y="620.00" id="2329" net="1" show="0" grparent="2330" state="1" pen="0,0,0" brush="255,255,255"/>
          </graphics>
        </attribute>
        <graphics count="1">
          <graphic x="1640.00" y="620.00" id="2330" net="1" show="1" w="20.00" h="20.00" state="1" pen="0,0,0" brush="255,255,255"/>
        </graphics>
      </node>
      <node id="2331" net="1">
        <attribute name="Name" id="2332" net="1">
          <![CDATA[ACE2_synthesis]]>
          <graphics count="1">
            <graphic xoff="0.00" yoff="20.00" x="1060.00" y="440.00" id="2333" net="1" show="1" grparent="2339" state="1" pen="0,0,0" brush="255,255,255"/>
          </graphics>
        </attribute>
        <attribute name="ID" id="2334" net="1">
          <![CDATA[63]]>
          <graphics count="1">
            <graphic xoff="25.00" yoff="20.00" x="1085.00" y="440.00" id="2335" net="1" show="0" grparent="2339" state="1" pen="0,0,0" brush="255,255,255"/>
          </graphics>
        </attribute>
        <attribute name="Logic" id="2336" net="1">
          <![CDATA[0]]>
          <graphics count="0"/>
        </attribute>
        <attribute name="Comment" id="2337" net="1">
          <![CDATA[]]>
          <graphics count="1">
            <graphic xoff="40.00" x="1100.00" y="420.00" id="2338" net="1" show="0" grparent="2339" state="1" pen="0,0,0" brush="255,255,255"/>
          </graphics>
        </attribute>
        <graphics count="1">
          <graphic x="1060.00" y="420.00" id="2339" net="1" show="1" w="20.00" h="20.00" state="1" pen="0,0,0" brush="255,255,255"/>
        </graphics>
      </node>
      <node id="2340" net="1">
        <attribute name="Name" id="2341" net="1">
          <![CDATA[releasing_viral_RNA_and_hijacking_cell]]>
          <graphics count="1">
            <graphic xoff="0.00" yoff="20.00" x="2220.00" y="200.00" id="2342" net="1" show="1" grparent="2348" state="1" pen="0,0,0" brush="255,255,255"/>
          </graphics>
        </attribute>
        <attribute name="ID" id="2343" net="1">
          <![CDATA[64]]>
          <graphics count="1">
            <graphic xoff="25.00" yoff="20.00" x="2245.00" y="200.00" id="2344" net="1" show="0" grparent="2348" state="1" pen="0,0,0" brush="255,255,255"/>
          </graphics>
        </attribute>
        <attribute name="Logic" id="2345" net="1">
          <![CDATA[0]]>
          <graphics count="0"/>
        </attribute>
        <attribute name="Comment" id="2346" net="1">
          <![CDATA[]]>
          <graphics count="1">
            <graphic xoff="40.00" x="2260.00" y="180.00" id="2347" net="1" show="0" grparent="2348" state="1" pen="0,0,0" brush="255,255,255"/>
          </graphics>
        </attribute>
        <graphics count="1">
          <graphic x="2220.00" y="180.00" id="2348" net="1" show="1" w="20.00" h="20.00" state="1" pen="0,0,0" brush="255,255,255"/>
        </graphics>
      </node>
      <node id="2349" net="1">
        <attribute name="Name" id="2350" net="1">
          <![CDATA[conversion]]>
          <graphics count="1">
            <graphic xoff="0.00" yoff="20.00" x="1140.00" y="580.00" id="2351" net="1" show="1" grparent="2357" state="1" pen="0,0,0" brush="255,255,255"/>
          </graphics>
        </attribute>
        <attribute name="ID" id="2352" net="1">
          <![CDATA[65]]>
          <graphics count="1">
            <graphic xoff="25.00" yoff="20.00" x="1165.00" y="580.00" id="2353" net="1" show="0" grparent="2357" state="1" pen="0,0,0" brush="255,255,255"/>
          </graphics>
        </attribute>
        <attribute name="Logic" id="2354" net="1">
          <![CDATA[0]]>
          <graphics count="0"/>
        </attribute>
        <attribute name="Comment" id="2355" net="1">
          <![CDATA[]]>
          <graphics count="1">
            <graphic xoff="40.00" x="1180.00" y="560.00" id="2356" net="1" show="0" grparent="2357" state="1" pen="0,0,0" brush="255,255,255"/>
          </graphics>
        </attribute>
        <graphics count="1">
          <graphic x="1140.00" y="560.00" id="2357" net="1" show="1" w="20.00" h="20.00" state="1" pen="0,0,0" brush="255,255,255"/>
        </graphics>
      </node>
      <node id="2358" net="1">
        <attribute name="Name" id="2359" net="1">
          <![CDATA[decreased_AT1R]]>
          <graphics count="1">
            <graphic xoff="0.00" yoff="20.00" x="1700.00" y="580.00" id="2360" net="1" show="1" grparent="2366" state="1" pen="0,0,0" brush="255,255,255"/>
          </graphics>
        </attribute>
        <attribute name="ID" id="2361" net="1">
          <![CDATA[66]]>
          <graphics count="1">
            <graphic xoff="25.00" yoff="20.00" x="1725.00" y="580.00" id="2362" net="1" show="0" grparent="2366" state="1" pen="0,0,0" brush="255,255,255"/>
          </graphics>
        </attribute>
        <attribute name="Logic" id="2363" net="1">
          <![CDATA[0]]>
          <graphics count="0"/>
        </attribute>
        <attribute name="Comment" id="2364" net="1">
          <![CDATA[]]>
          <graphics count="1">
            <graphic xoff="40.00" x="1740.00" y="560.00" id="2365" net="1" show="0" grparent="2366" state="1" pen="0,0,0" brush="255,255,255"/>
          </graphics>
        </attribute>
        <graphics count="1">
          <graphic x="1700.00" y="560.00" id="2366" net="1" show="1" w="20.00" h="20.00" state="1" pen="0,0,0" brush="255,255,255"/>
        </graphics>
      </node>
      <node id="2367" net="1">
        <attribute name="Name" id="2368" net="1">
          <![CDATA[ANG-(1-9)_action]]>
          <graphics count="1">
            <graphic xoff="0.00" yoff="20.00" x="660.00" y="800.00" id="2369" net="1" show="1" grparent="2375" state="1" pen="0,0,0" brush="255,255,255"/>
          </graphics>
        </attribute>
        <attribute name="ID" id="2370" net="1">
          <![CDATA[67]]>
          <graphics count="1">
            <graphic xoff="25.00" yoff="20.00" x="685.00" y="800.00" id="2371" net="1" show="0" grparent="2375" state="1" pen="0,0,0" brush="255,255,255"/>
          </graphics>
        </attribute>
        <attribute name="Logic" id="2372" net="1">
          <![CDATA[0]]>
          <graphics count="0"/>
        </attribute>
        <attribute name="Comment" id="2373" net="1">
          <![CDATA[]]>
          <graphics count="1">
            <graphic xoff="40.00" x="700.00" y="780.00" id="2374" net="1" show="0" grparent="2375" state="1" pen="0,0,0" brush="255,255,255"/>
          </graphics>
        </attribute>
        <graphics count="1">
          <graphic x="660.00" y="780.00" id="2375" net="1" show="1" w="20.00" h="20.00" state="1" pen="0,0,0" brush="255,255,255"/>
        </graphics>
      </node>
      <node id="2376" net="1">
        <attribute name="Name" id="2377" net="1">
          <![CDATA[making_viral_proteins,_assembling_new_copies_and_spreading_infection]]>
          <graphics count="1">
            <graphic xoff="0.00" yoff="20.00" x="1440.00" y="200.00" id="2378" net="1" show="1" grparent="2384" state="1" pen="0,0,0" brush="255,255,255"/>
          </graphics>
        </attribute>
        <attribute name="ID" id="2379" net="1">
          <![CDATA[68]]>
          <graphics count="1">
            <graphic xoff="25.00" yoff="20.00" x="1465.00" y="200.00" id="2380" net="1" show="0" grparent="2384" state="1" pen="0,0,0" brush="255,255,255"/>
          </graphics>
        </attribute>
        <attribute name="Logic" id="2381" net="1">
          <![CDATA[0]]>
          <graphics count="0"/>
        </attribute>
        <attribute name="Comment" id="2382" net="1">
          <![CDATA[]]>
          <graphics count="1">
            <graphic xoff="40.00" x="1480.00" y="180.00" id="2383" net="1" show="0" grparent="2384" state="1" pen="0,0,0" brush="255,255,255"/>
          </graphics>
        </attribute>
        <graphics count="1">
          <graphic x="1440.00" y="180.00" id="2384" net="1" show="1" w="20.00" h="20.00" state="1" pen="0,0,0" brush="255,255,255"/>
        </graphics>
      </node>
      <node id="2385" net="1">
        <attribute name="Name" id="2386" net="1">
          <![CDATA[MAS_expression]]>
          <graphics count="1">
            <graphic xoff="0.00" yoff="20.00" x="1560.00" y="780.00" id="2387" net="1" show="1" grparent="2393" state="1" pen="0,0,0" brush="255,255,255"/>
          </graphics>
        </attribute>
        <attribute name="ID" id="2388" net="1">
          <![CDATA[69]]>
          <graphics count="1">
            <graphic xoff="25.00" yoff="20.00" x="1585.00" y="780.00" id="2389" net="1" show="0" grparent="2393" state="1" pen="0,0,0" brush="255,255,255"/>
          </graphics>
        </attribute>
        <attribute name="Logic" id="2390" net="1">
          <![CDATA[0]]>
          <graphics count="0"/>
        </attribute>
        <attribute name="Comment" id="2391" net="1">
          <![CDATA[]]>
          <graphics count="1">
            <graphic xoff="40.00" x="1600.00" y="760.00" id="2392" net="1" show="0" grparent="2393" state="1" pen="0,0,0" brush="255,255,255"/>
          </graphics>
        </attribute>
        <graphics count="1">
          <graphic x="1560.00" y="760.00" id="2393" net="1" show="1" w="20.00" h="20.00" state="1" pen="0,0,0" brush="255,255,255"/>
        </graphics>
      </node>
      <node id="2394" net="1">
        <attribute name="Name" id="2395" net="1">
          <![CDATA[increased_PGI2_via_ANG-(1-7)_and_AT2R]]>
          <graphics count="1">
            <graphic xoff="0.00" yoff="20.00" x="1360.00" y="700.00" id="2396" net="1" show="1" grparent="2402" state="1" pen="0,0,0" brush="255,255,255"/>
          </graphics>
        </attribute>
        <attribute name="ID" id="2397" net="1">
          <![CDATA[70]]>
          <graphics count="1">
            <graphic xoff="25.00" yoff="20.00" x="1385.00" y="700.00" id="2398" net="1" show="0" grparent="2402" state="1" pen="0,0,0" brush="255,255,255"/>
          </graphics>
        </attribute>
        <attribute name="Logic" id="2399" net="1">
          <![CDATA[0]]>
          <graphics count="0"/>
        </attribute>
        <attribute name="Comment" id="2400" net="1">
          <![CDATA[]]>
          <graphics count="1">
            <graphic xoff="40.00" x="1400.00" y="680.00" id="2401" net="1" show="0" grparent="2402" state="1" pen="0,0,0" brush="255,255,255"/>
          </graphics>
        </attribute>
        <graphics count="1">
          <graphic x="1360.00" y="680.00" id="2402" net="1" show="1" w="20.00" h="20.00" state="1" pen="0,0,0" brush="255,255,255"/>
        </graphics>
      </node>
      <node id="2403" net="1">
        <attribute name="Name" id="2404" net="1">
          <![CDATA[stimulation_of_aldosterone_release]]>
          <graphics count="1">
            <graphic xoff="0.00" yoff="20.00" x="420.00" y="940.00" id="2405" net="1" show="1" grparent="2411" state="1" pen="0,0,0" brush="255,255,255"/>
          </graphics>
        </attribute>
        <attribute name="ID" id="2406" net="1">
          <![CDATA[71]]>
          <graphics count="1">
            <graphic xoff="25.00" yoff="20.00" x="445.00" y="940.00" id="2407" net="1" show="0" grparent="2411" state="1" pen="0,0,0" brush="255,255,255"/>
          </graphics>
        </attribute>
        <attribute name="Logic" id="2408" net="1">
          <![CDATA[0]]>
          <graphics count="0"/>
        </attribute>
        <attribute name="Comment" id="2409" net="1">
          <![CDATA[]]>
          <graphics count="1">
            <graphic xoff="40.00" x="460.00" y="920.00" id="2410" net="1" show="0" grparent="2411" state="1" pen="0,0,0" brush="255,255,255"/>
          </graphics>
        </attribute>
        <graphics count="1">
          <graphic x="420.00" y="920.00" id="2411" net="1" show="1" w="20.00" h="20.00" state="1" pen="0,0,0" brush="255,255,255"/>
        </graphics>
      </node>
      <node id="2412" net="1">
        <attribute name="Name" id="2413" net="1">
          <![CDATA[increased_aldosterone_in_blood_and_ECF_volume]]>
          <graphics count="1">
            <graphic xoff="0.00" yoff="20.00" x="380.00" y="1160.00" id="2414" net="1" show="1" grparent="2420" state="1" pen="0,0,0" brush="255,255,255"/>
          </graphics>
        </attribute>
        <attribute name="ID" id="2415" net="1">
          <![CDATA[72]]>
          <graphics count="1">
            <graphic xoff="25.00" yoff="20.00" x="405.00" y="1160.00" id="2416" net="1" show="0" grparent="2420" state="1" pen="0,0,0" brush="255,255,255"/>
          </graphics>
        </attribute>
        <attribute name="Logic" id="2417" net="1">
          <![CDATA[0]]>
          <graphics count="0"/>
        </attribute>
        <attribute name="Comment" id="2418" net="1">
          <![CDATA[]]>
          <graphics count="1">
            <graphic xoff="40.00" x="420.00" y="1140.00" id="2419" net="1" show="0" grparent="2420" state="1" pen="0,0,0" brush="255,255,255"/>
          </graphics>
        </attribute>
        <graphics count="1">
          <graphic x="380.00" y="1140.00" id="2420" net="1" show="1" w="20.00" h="20.00" state="1" pen="0,0,0" brush="255,255,255"/>
        </graphics>
      </node>
      <node id="2421" net="1">
        <attribute name="Name" id="2422" net="1">
          <![CDATA[chronic_kidney_disease_progression]]>
          <graphics count="1">
            <graphic xoff="0.00" yoff="20.00" x="380.00" y="1820.00" id="2423" net="1" show="1" grparent="2429" state="1" pen="0,0,0" brush="255,255,255"/>
          </graphics>
        </attribute>
        <attribute name="ID" id="2424" net="1">
          <![CDATA[73]]>
          <graphics count="1">
            <graphic xoff="25.00" yoff="20.00" x="405.00" y="1820.00" id="2425" net="1" show="0" grparent="2429" state="1" pen="0,0,0" brush="255,255,255"/>
          </graphics>
        </attribute>
        <attribute name="Logic" id="2426" net="1">
          <![CDATA[0]]>
          <graphics count="0"/>
        </attribute>
        <attribute name="Comment" id="2427" net="1">
          <![CDATA[]]>
          <graphics count="1">
            <graphic xoff="40.00" x="420.00" y="1800.00" id="2428" net="1" show="0" grparent="2429" state="1" pen="0,0,0" brush="255,255,255"/>
          </graphics>
        </attribute>
        <graphics count="1">
          <graphic x="380.00" y="1800.00" id="2429" net="1" show="1" w="20.00" h="20.00" state="1" pen="0,0,0" brush="255,255,255"/>
        </graphics>
      </node>
      <node id="2430" net="1">
        <attribute name="Name" id="2431" net="1">
          <![CDATA[MAPK-dependent_TACE_phosphorylation]]>
          <graphics count="1">
            <graphic xoff="0.00" yoff="20.00" x="1220.00" y="1420.00" id="2432" net="1" show="1" grparent="2438" state="1" pen="0,0,0" brush="255,255,255"/>
          </graphics>
        </attribute>
        <attribute name="ID" id="2433" net="1">
          <![CDATA[74]]>
          <graphics count="1">
            <graphic xoff="25.00" yoff="20.00" x="1245.00" y="1420.00" id="2434" net="1" show="0" grparent="2438" state="1" pen="0,0,0" brush="255,255,255"/>
          </graphics>
        </attribute>
        <attribute name="Logic" id="2435" net="1">
          <![CDATA[0]]>
          <graphics count="0"/>
        </attribute>
        <attribute name="Comment" id="2436" net="1">
          <![CDATA[]]>
          <graphics count="1">
            <graphic xoff="40.00" x="1260.00" y="1400.00" id="2437" net="1" show="0" grparent="2438" state="1" pen="0,0,0" brush="255,255,255"/>
          </graphics>
        </attribute>
        <graphics count="1">
          <graphic x="1220.00" y="1400.00" id="2438" net="1" show="1" w="20.00" h="20.00" state="1" pen="0,0,0" brush="255,255,255"/>
        </graphics>
      </node>
      <node id="2439" net="1">
        <attribute name="Name" id="2440" net="1">
          <![CDATA[proteolytic_cleavage_of_ACE2]]>
          <graphics count="1">
            <graphic xoff="0.00" yoff="20.00" x="1220.00" y="800.00" id="2441" net="1" show="1" grparent="2447" state="1" pen="0,0,0" brush="255,255,255"/>
          </graphics>
        </attribute>
        <attribute name="ID" id="2442" net="1">
          <![CDATA[75]]>
          <graphics count="1">
            <graphic xoff="25.00" yoff="20.00" x="1245.00" y="800.00" id="2443" net="1" show="0" grparent="2447" state="1" pen="0,0,0" brush="255,255,255"/>
          </graphics>
        </attribute>
        <attribute name="Logic" id="2444" net="1">
          <![CDATA[0]]>
          <graphics count="0"/>
        </attribute>
        <attribute name="Comment" id="2445" net="1">
          <![CDATA[]]>
          <graphics count="1">
            <graphic xoff="40.00" x="1260.00" y="780.00" id="2446" net="1" show="0" grparent="2447" state="1" pen="0,0,0" brush="255,255,255"/>
          </graphics>
        </attribute>
        <graphics count="1">
          <graphic x="1220.00" y="780.00" id="2447" net="1" show="1" w="20.00" h="20.00" state="1" pen="0,0,0" brush="255,255,255"/>
        </graphics>
      </node>
      <node id="2448" net="1">
        <attribute name="Name" id="2449" net="1">
          <![CDATA[source_of_TMPRSS2]]>
          <graphics count="1">
            <graphic xoff="0.00" yoff="20.00" x="1040.00" y="280.00" id="2450" net="1" show="1" grparent="2456" state="1" pen="0,0,0" brush="255,255,255"/>
          </graphics>
        </attribute>
        <attribute name="ID" id="2451" net="1">
          <![CDATA[76]]>
          <graphics count="1">
            <graphic xoff="25.00" yoff="20.00" x="1065.00" y="280.00" id="2452" net="1" show="0" grparent="2456" state="1" pen="0,0,0" brush="255,255,255"/>
          </graphics>
        </attribute>
        <attribute name="Logic" id="2453" net="1">
          <![CDATA[0]]>
          <graphics count="0"/>
        </attribute>
        <attribute name="Comment" id="2454" net="1">
          <![CDATA[]]>
          <graphics count="1">
            <graphic xoff="40.00" x="1080.00" y="260.00" id="2455" net="1" show="0" grparent="2456" state="1" pen="0,0,0" brush="255,255,255"/>
          </graphics>
        </attribute>
        <graphics count="1">
          <graphic x="1040.00" y="260.00" id="2456" net="1" show="1" w="20.00" h="20.00" state="1" pen="0,0,0" brush="255,255,255"/>
        </graphics>
      </node>
      <node id="2457" net="1">
        <attribute name="Name" id="2458" net="1">
          <![CDATA[IL-1beta_action]]>
          <graphics count="1">
            <graphic xoff="0.00" yoff="20.00" x="2540.00" y="740.00" id="2459" net="1" show="1" grparent="2465" state="1" pen="0,0,0" brush="255,255,255"/>
          </graphics>
        </attribute>
        <attribute name="ID" id="2460" net="1">
          <![CDATA[77]]>
          <graphics count="1">
            <graphic xoff="25.00" yoff="20.00" x="2565.00" y="740.00" id="2461" net="1" show="0" grparent="2465" state="1" pen="0,0,0" brush="255,255,255"/>
          </graphics>
        </attribute>
        <attribute name="Logic" id="2462" net="1">
          <![CDATA[0]]>
          <graphics count="0"/>
        </attribute>
        <attribute name="Comment" id="2463" net="1">
          <![CDATA[]]>
          <graphics count="1">
            <graphic xoff="40.00" x="2580.00" y="720.00" id="2464" net="1" show="0" grparent="2465" state="1" pen="0,0,0" brush="255,255,255"/>
          </graphics>
        </attribute>
        <graphics count="1">
          <graphic x="2540.00" y="720.00" id="2465" net="1" show="1" w="20.00" h="20.00" state="1" pen="0,0,0" brush="255,255,255"/>
        </graphics>
      </node>
      <node id="2466" net="1">
        <attribute name="Name" id="2467" net="1">
          <![CDATA[immune_system_activation_via_viral_infection]]>
          <graphics count="1">
            <graphic xoff="0.00" yoff="20.00" x="1840.00" y="100.00" id="2468" net="1" show="1" grparent="2474" state="1" pen="0,0,0" brush="255,255,255"/>
          </graphics>
        </attribute>
        <attribute name="ID" id="2469" net="1">
          <![CDATA[78]]>
          <graphics count="1">
            <graphic xoff="25.00" yoff="20.00" x="1865.00" y="100.00" id="2470" net="1" show="0" grparent="2474" state="1" pen="0,0,0" brush="255,255,255"/>
          </graphics>
        </attribute>
        <attribute name="Logic" id="2471" net="1">
          <![CDATA[0]]>
          <graphics count="0"/>
        </attribute>
        <attribute name="Comment" id="2472" net="1">
          <![CDATA[]]>
          <graphics count="1">
            <graphic xoff="40.00" x="1880.00" y="80.00" id="2473" net="1" show="0" grparent="2474" state="1" pen="0,0,0" brush="255,255,255"/>
          </graphics>
        </attribute>
        <graphics count="1">
          <graphic x="1840.00" y="80.00" id="2474" net="1" show="1" w="20.00" h="20.00" state="1" pen="0,0,0" brush="255,255,255"/>
        </graphics>
      </node>
      <node id="2475" net="1">
        <attribute name="Name" id="2476" net="1">
          <![CDATA[lymphocytes_migration]]>
          <graphics count="1">
            <graphic xoff="0.00" yoff="20.00" x="2220.00" y="480.00" id="2477" net="1" show="1" grparent="2483" state="1" pen="0,0,0" brush="255,255,255"/>
          </graphics>
        </attribute>
        <attribute name="ID" id="2478" net="1">
          <![CDATA[79]]>
          <graphics count="1">
            <graphic xoff="25.00" yoff="20.00" x="2245.00" y="480.00" id="2479" net="1" show="0" grparent="2483" state="1" pen="0,0,0" brush="255,255,255"/>
          </graphics>
        </attribute>
        <attribute name="Logic" id="2480" net="1">
          <![CDATA[0]]>
          <graphics count="0"/>
        </attribute>
        <attribute name="Comment" id="2481" net="1">
          <![CDATA[]]>
          <graphics count="1">
            <graphic xoff="40.00" x="2260.00" y="460.00" id="2482" net="1" show="0" grparent="2483" state="1" pen="0,0,0" brush="255,255,255"/>
          </graphics>
        </attribute>
        <graphics count="1">
          <graphic x="2220.00" y="460.00" id="2483" net="1" show="1" w="20.00" h="20.00" state="1" pen="0,0,0" brush="255,255,255"/>
        </graphics>
      </node>
      <node id="2484" net="1">
        <attribute name="Name" id="2485" net="1">
          <![CDATA[enhancement_of_TNFalpha_action]]>
          <graphics count="1">
            <graphic xoff="0.00" yoff="20.00" x="2360.00" y="740.00" id="2486" net="1" show="1" grparent="2492" state="1" pen="0,0,0" brush="255,255,255"/>
          </graphics>
        </attribute>
        <attribute name="ID" id="2487" net="1">
          <![CDATA[80]]>
          <graphics count="1">
            <graphic xoff="25.00" yoff="20.00" x="2385.00" y="740.00" id="2488" net="1" show="0" grparent="2492" state="1" pen="0,0,0" brush="255,255,255"/>
          </graphics>
        </attribute>
        <attribute name="Logic" id="2489" net="1">
          <![CDATA[0]]>
          <graphics count="0"/>
        </attribute>
        <attribute name="Comment" id="2490" net="1">
          <![CDATA[]]>
          <graphics count="1">
            <graphic xoff="40.00" x="2400.00" y="720.00" id="2491" net="1" show="0" grparent="2492" state="1" pen="0,0,0" brush="255,255,255"/>
          </graphics>
        </attribute>
        <graphics count="1">
          <graphic x="2360.00" y="720.00" id="2492" net="1" show="1" w="20.00" h="20.00" state="1" pen="0,0,0" brush="255,255,255"/>
        </graphics>
      </node>
      <node id="2493" net="1">
        <attribute name="Name" id="2494" net="1">
          <![CDATA[AT1R_upregulation]]>
          <graphics count="1">
            <graphic xoff="0.00" yoff="20.00" x="1140.00" y="1160.00" id="2495" net="1" show="1" grparent="2501" state="1" pen="0,0,0" brush="255,255,255"/>
          </graphics>
        </attribute>
        <attribute name="ID" id="2496" net="1">
          <![CDATA[81]]>
          <graphics count="1">
            <graphic xoff="25.00" yoff="20.00" x="1165.00" y="1160.00" id="2497" net="1" show="0" grparent="2501" state="1" pen="0,0,0" brush="255,255,255"/>
          </graphics>
        </attribute>
        <attribute name="Logic" id="2498" net="1">
          <![CDATA[0]]>
          <graphics count="0"/>
        </attribute>
        <attribute name="Comment" id="2499" net="1">
          <![CDATA[]]>
          <graphics count="1">
            <graphic xoff="40.00" x="1180.00" y="1140.00" id="2500" net="1" show="0" grparent="2501" state="1" pen="0,0,0" brush="255,255,255"/>
          </graphics>
        </attribute>
        <graphics count="1">
          <graphic x="1140.00" y="1140.00" id="2501" net="1" show="1" w="20.00" h="20.00" state="1" pen="0,0,0" brush="255,255,255"/>
        </graphics>
      </node>
      <node id="2502" net="1">
        <attribute name="Name" id="2503" net="1">
          <![CDATA[increased_formation_of_angiotensinogen]]>
          <graphics count="1">
            <graphic xoff="0.00" yoff="20.00" x="640.00" y="420.00" id="2504" net="1" show="1" grparent="2510" state="1" pen="0,0,0" brush="255,255,255"/>
          </graphics>
        </attribute>
        <attribute name="ID" id="2505" net="1">
          <![CDATA[82]]>
          <graphics count="1">
            <graphic xoff="25.00" yoff="20.00" x="665.00" y="420.00" id="2506" net="1" show="0" grparent="2510" state="1" pen="0,0,0" brush="255,255,255"/>
          </graphics>
        </attribute>
        <attribute name="Logic" id="2507" net="1">
          <![CDATA[0]]>
          <graphics count="0"/>
        </attribute>
        <attribute name="Comment" id="2508" net="1">
          <![CDATA[]]>
          <graphics count="1">
            <graphic xoff="40.00" x="680.00" y="400.00" id="2509" net="1" show="0" grparent="2510" state="1" pen="0,0,0" brush="255,255,255"/>
          </graphics>
        </attribute>
        <graphics count="1">
          <graphic x="640.00" y="400.00" id="2510" net="1" show="1" w="20.00" h="20.00" state="1" pen="0,0,0" brush="255,255,255"/>
        </graphics>
      </node>
      <node id="2511" net="1">
        <attribute name="Name" id="2512" net="1">
          <![CDATA[source_of_lymphocytes]]>
          <graphics count="1">
            <graphic xoff="0.00" yoff="20.00" x="2480.00" y="360.00" id="2513" net="1" show="1" grparent="2519" state="1" pen="0,0,0" brush="255,255,255"/>
          </graphics>
        </attribute>
        <attribute name="ID" id="2514" net="1">
          <![CDATA[83]]>
          <graphics count="1">
            <graphic xoff="25.00" yoff="20.00" x="2505.00" y="360.00" id="2515" net="1" show="0" grparent="2519" state="1" pen="0,0,0" brush="255,255,255"/>
          </graphics>
        </attribute>
        <attribute name="Logic" id="2516" net="1">
          <![CDATA[0]]>
          <graphics count="0"/>
        </attribute>
        <attribute name="Comment" id="2517" net="1">
          <![CDATA[]]>
          <graphics count="1">
            <graphic xoff="40.00" x="2520.00" y="340.00" id="2518" net="1" show="0" grparent="2519" state="1" pen="0,0,0" brush="255,255,255"/>
          </graphics>
        </attribute>
        <graphics count="1">
          <graphic x="2480.00" y="340.00" id="2519" net="1" show="1" w="20.00" h="20.00" state="1" pen="0,0,0" brush="255,255,255"/>
        </graphics>
      </node>
      <node id="2520" net="1">
        <attribute name="Name" id="2521" net="1">
          <![CDATA[increased_stimulation_of_IFNgamma_via_products_of_viral_RNA_transcription]]>
          <graphics count="1">
            <graphic xoff="0.00" yoff="20.00" x="2580.00" y="160.00" id="2522" net="1" show="1" grparent="2528" state="1" pen="0,0,0" brush="255,255,255"/>
          </graphics>
        </attribute>
        <attribute name="ID" id="2523" net="1">
          <![CDATA[84]]>
          <graphics count="1">
            <graphic xoff="25.00" yoff="20.00" x="2605.00" y="160.00" id="2524" net="1" show="0" grparent="2528" state="1" pen="0,0,0" brush="255,255,255"/>
          </graphics>
        </attribute>
        <attribute name="Logic" id="2525" net="1">
          <![CDATA[0]]>
          <graphics count="0"/>
        </attribute>
        <attribute name="Comment" id="2526" net="1">
          <![CDATA[]]>
          <graphics count="1">
            <graphic xoff="40.00" x="2620.00" y="140.00" id="2527" net="1" show="0" grparent="2528" state="1" pen="0,0,0" brush="255,255,255"/>
          </graphics>
        </attribute>
        <graphics count="1">
          <graphic x="2580.00" y="140.00" id="2528" net="1" show="1" w="20.00" h="20.00" state="1" pen="0,0,0" brush="255,255,255"/>
        </graphics>
      </node>
      <node id="2529" net="1">
        <attribute name="Name" id="2530" net="1">
          <![CDATA[increased_stimulation_of_IL-1beta_via_products_of_viral_RNA_transcription]]>
          <graphics count="1">
            <graphic xoff="0.00" yoff="20.00" x="2580.00" y="300.00" id="2531" net="1" show="1" grparent="2537" state="1" pen="0,0,0" brush="255,255,255"/>
          </graphics>
        </attribute>
        <attribute name="ID" id="2532" net="1">
          <![CDATA[85]]>
          <graphics count="1">
            <graphic xoff="25.00" yoff="20.00" x="2605.00" y="300.00" id="2533" net="1" show="0" grparent="2537" state="1" pen="0,0,0" brush="255,255,255"/>
          </graphics>
        </attribute>
        <attribute name="Logic" id="2534" net="1">
          <![CDATA[0]]>
          <graphics count="0"/>
        </attribute>
        <attribute name="Comment" id="2535" net="1">
          <![CDATA[]]>
          <graphics count="1">
            <graphic xoff="40.00" x="2620.00" y="280.00" id="2536" net="1" show="0" grparent="2537" state="1" pen="0,0,0" brush="255,255,255"/>
          </graphics>
        </attribute>
        <graphics count="1">
          <graphic x="2580.00" y="280.00" id="2537" net="1" show="1" w="20.00" h="20.00" state="1" pen="0,0,0" brush="255,255,255"/>
        </graphics>
      </node>
      <node id="2538" net="1">
        <attribute name="Name" id="2539" net="1">
          <![CDATA[increased_stimulation_of_IL-6_via_products_of_viral_RNA_transcription]]>
          <graphics count="1">
            <graphic xoff="0.00" yoff="20.00" x="2580.00" y="240.00" id="2540" net="1" show="1" grparent="2546" state="1" pen="0,0,0" brush="255,255,255"/>
          </graphics>
        </attribute>
        <attribute name="ID" id="2541" net="1">
          <![CDATA[86]]>
          <graphics count="1">
            <graphic xoff="25.00" yoff="20.00" x="2605.00" y="240.00" id="2542" net="1" show="0" grparent="2546" state="1" pen="0,0,0" brush="255,255,255"/>
          </graphics>
        </attribute>
        <attribute name="Logic" id="2543" net="1">
          <![CDATA[0]]>
          <graphics count="0"/>
        </attribute>
        <attribute name="Comment" id="2544" net="1">
          <![CDATA[]]>
          <graphics count="1">
            <graphic xoff="40.00" x="2620.00" y="220.00" id="2545" net="1" show="0" grparent="2546" state="1" pen="0,0,0" brush="255,255,255"/>
          </graphics>
        </attribute>
        <graphics count="1">
          <graphic x="2580.00" y="220.00" id="2546" net="1" show="1" w="20.00" h="20.00" state="1" pen="0,0,0" brush="255,255,255"/>
        </graphics>
      </node>
    </nodeclass>
    <nodeclass count="0" name="Coarse Place"/>
    <nodeclass count="0" name="Coarse Transition"/>
  </nodeclasses>
  <edgeclasses count="1">
    <edgeclass count="199" name="Edge">
      <edge source="226" target="2016" id="2547" net="1">
        <attribute name="Multiplicity" id="2548" net="1">
          <![CDATA[1]]>
          <graphics count="1">
            <graphic xoff="20.00" x="2120.00" y="960.00" id="2549" net="1" show="1" grparent="2552" state="1" pen="0,0,0" brush="255,255,255"/>
          </graphics>
        </attribute>
        <attribute name="Comment" id="2550" net="1">
          <![CDATA[]]>
          <graphics count="1">
            <graphic xoff="40.00" x="2140.00" y="960.00" id="2551" net="1" show="1" grparent="2552" state="1" pen="0,0,0" brush="255,255,255"/>
          </graphics>
        </attribute>
        <graphics count="1">
          <graphic id="2552" net="1" source="236" target="2024" state="1" show="1" pen="0,0,0" brush="0,0,0" edge_designtype="3">
            <points count="2">
              <point x="2100.00" y="1000.00"/>
              <point x="2100.00" y="920.00"/>
            </points>
          </graphic>
        </graphics>
      </edge>
      <edge source="237" target="1836" id="2552" net="1">
        <attribute name="Multiplicity" id="2553" net="1">
          <![CDATA[1]]>
          <graphics count="1">
            <graphic xoff="20.00" x="1930.00" y="450.00" id="2554" net="1" show="1" grparent="2552" state="1" pen="0,0,0" brush="255,255,255"/>
          </graphics>
        </attribute>
        <attribute name="Comment" id="2555" net="1">
          <![CDATA[]]>
          <graphics count="1">
            <graphic xoff="40.00" x="1950.00" y="450.00" id="2556" net="1" show="1" grparent="2552" state="1" pen="0,0,0" brush="255,255,255"/>
          </graphics>
        </attribute>
        <graphics count="1">
          <graphic id="2552" net="1" source="247" target="1844" state="1" show="1" pen="0,0,0" brush="0,0,0" edge_designtype="3">
            <points count="2">
              <point x="1960.00" y="500.00"/>
              <point x="1860.00" y="400.00"/>
            </points>
          </graphic>
        </graphics>
      </edge>
      <edge source="248" target="2475" id="2557" net="1">
        <attribute name="Multiplicity" id="2558" net="1">
          <![CDATA[1]]>
          <graphics count="1">
            <graphic xoff="20.00" x="2160.00" y="460.00" id="2559" net="1" show="1" grparent="2552" state="1" pen="0,0,0" brush="255,255,255"/>
          </graphics>
        </attribute>
        <attribute name="Comment" id="2560" net="1">
          <![CDATA[]]>
          <graphics count="1">
            <graphic xoff="40.00" x="2180.00" y="460.00" id="2561" net="1" show="1" grparent="2552" state="1" pen="0,0,0" brush="255,255,255"/>
          </graphics>
        </attribute>
        <graphics count="1">
          <graphic id="2552" net="1" source="258" target="2483" state="1" show="1" pen="0,0,0" brush="0,0,0" edge_designtype="3">
            <points count="2">
              <point x="2060.00" y="460.00"/>
              <point x="2220.00" y="460.00"/>
            </points>
          </graphic>
        </graphics>
      </edge>
      <edge source="259" target="1791" id="2562" net="1">
        <attribute name="Multiplicity" id="2563" net="1">
          <![CDATA[1]]>
          <graphics count="1">
            <graphic xoff="20.00" x="2820.00" y="580.00" id="2564" net="1" show="1" grparent="2552" state="1" pen="0,0,0" brush="255,255,255"/>
          </graphics>
        </attribute>
        <attribute name="Comment" id="2565" net="1">
          <![CDATA[]]>
          <graphics count="1">
            <graphic xoff="40.00" x="2840.00" y="580.00" id="2566" net="1" show="1" grparent="2552" state="1" pen="0,0,0" brush="255,255,255"/>
          </graphics>
        </attribute>
        <graphics count="1">
          <graphic id="2552" net="1" source="269" target="1799" state="1" show="1" pen="0,0,0" brush="0,0,0" edge_designtype="3">
            <points count="2">
              <point x="2800.00" y="620.00"/>
              <point x="2800.00" y="540.00"/>
            </points>
          </graphic>
        </graphics>
      </edge>
      <edge source="270" target="2124" id="2567" net="1">
        <attribute name="Multiplicity" id="2568" net="1">
          <![CDATA[1]]>
          <graphics count="1">
            <graphic xoff="20.00" x="920.00" y="1280.00" id="2569" net="1" show="1" grparent="2552" state="1" pen="0,0,0" brush="255,255,255"/>
          </graphics>
        </attribute>
        <attribute name="Comment" id="2570" net="1">
          <![CDATA[]]>
          <graphics count="1">
            <graphic xoff="40.00" x="940.00" y="1280.00" id="2571" net="1" show="1" grparent="2552" state="1" pen="0,0,0" brush="255,255,255"/>
          </graphics>
        </attribute>
        <graphics count="1">
          <graphic id="2552" net="1" source="280" target="2132" state="1" show="1" pen="0,0,0" brush="0,0,0" edge_designtype="3">
            <points count="2">
              <point x="900.00" y="1240.00"/>
              <point x="900.00" y="1320.00"/>
            </points>
          </graphic>
        </graphics>
      </edge>
      <edge source="270" target="1764" id="2572" net="1">
        <attribute name="Multiplicity" id="2573" net="1">
          <![CDATA[1]]>
          <graphics count="1">
            <graphic xoff="20.00" x="2290.00" y="1100.00" id="2574" net="1" show="1" grparent="2552" state="1" pen="0,0,0" brush="255,255,255"/>
          </graphics>
        </attribute>
        <attribute name="Comment" id="2575" net="1">
          <![CDATA[]]>
          <graphics count="1">
            <graphic xoff="40.00" x="2310.00" y="1100.00" id="2576" net="1" show="1" grparent="2552" state="1" pen="0,0,0" brush="255,255,255"/>
          </graphics>
        </attribute>
        <graphics count="1">
          <graphic id="2552" net="1" source="327" target="1772" state="1" show="1" pen="0,0,0" brush="0,0,0" edge_designtype="3">
            <points count="2">
              <point x="2340.00" y="1080.00"/>
              <point x="2200.00" y="1120.00"/>
            </points>
          </graphic>
        </graphics>
      </edge>
      <edge source="340" target="1800" id="2577" net="1">
        <attribute name="Multiplicity" id="2578" net="1">
          <![CDATA[1]]>
          <graphics count="1">
            <graphic xoff="20.00" x="2560.00" y="500.00" id="2579" net="1" show="1" grparent="2552" state="1" pen="0,0,0" brush="255,255,255"/>
          </graphics>
        </attribute>
        <attribute name="Comment" id="2580" net="1">
          <![CDATA[]]>
          <graphics count="1">
            <graphic xoff="40.00" x="2580.00" y="500.00" id="2581" net="1" show="1" grparent="2552" state="1" pen="0,0,0" brush="255,255,255"/>
          </graphics>
        </attribute>
        <graphics count="1">
          <graphic id="2552" net="1" source="350" target="1808" state="1" show="1" pen="0,0,0" brush="0,0,0" edge_designtype="3">
            <points count="2">
              <point x="2540.00" y="460.00"/>
              <point x="2540.00" y="540.00"/>
            </points>
          </graphic>
        </graphics>
      </edge>
      <edge source="351" target="2457" id="2582" net="1">
        <attribute name="Multiplicity" id="2583" net="1">
          <![CDATA[1]]>
          <graphics count="1">
            <graphic xoff="20.00" x="2470.00" y="680.00" id="2584" net="1" show="1" grparent="2552" state="1" pen="0,0,0" brush="255,255,255"/>
          </graphics>
        </attribute>
        <attribute name="Comment" id="2585" net="1">
          <![CDATA[]]>
          <graphics count="1">
            <graphic xoff="40.00" x="2490.00" y="680.00" id="2586" net="1" show="1" grparent="2552" state="1" pen="0,0,0" brush="255,255,255"/>
          </graphics>
        </attribute>
        <graphics count="1">
          <graphic id="2552" net="1" source="361" target="2465" state="1" show="1" pen="0,0,0" brush="0,0,0" edge_designtype="3">
            <points count="2">
              <point x="2360.00" y="640.00"/>
              <point x="2540.00" y="720.00"/>
            </points>
          </graphic>
        </graphics>
      </edge>
      <edge source="351" target="2484" id="2587" net="1">
        <attribute name="Multiplicity" id="2588" net="1">
          <![CDATA[1]]>
          <graphics count="1">
            <graphic xoff="20.00" x="2380.00" y="680.00" id="2589" net="1" show="1" grparent="2552" state="1" pen="0,0,0" brush="255,255,255"/>
          </graphics>
        </attribute>
        <attribute name="Comment" id="2590" net="1">
          <![CDATA[]]>
          <graphics count="1">
            <graphic xoff="40.00" x="2400.00" y="680.00" id="2591" net="1" show="1" grparent="2552" state="1" pen="0,0,0" brush="255,255,255"/>
          </graphics>
        </attribute>
        <graphics count="1">
          <graphic id="2552" net="1" source="361" target="2492" state="1" show="1" pen="0,0,0" brush="0,0,0" edge_designtype="3">
            <points count="2">
              <point x="2360.00" y="640.00"/>
              <point x="2360.00" y="720.00"/>
            </points>
          </graphic>
        </graphics>
      </edge>
      <edge source="410" target="2025" id="2592" net="1">
        <attribute name="Multiplicity" id="2593" net="1">
          <![CDATA[3]]>
          <graphics count="1">
            <graphic xoff="20.00" x="2680.00" y="860.00" id="2594" net="1" show="1" grparent="2552" state="1" pen="0,0,0" brush="255,255,255"/>
          </graphics>
        </attribute>
        <attribute name="Comment" id="2595" net="1">
          <![CDATA[]]>
          <graphics count="1">
            <graphic xoff="40.00" x="2700.00" y="860.00" id="2596" net="1" show="1" grparent="2552" state="1" pen="0,0,0" brush="255,255,255"/>
          </graphics>
        </attribute>
        <graphics count="1">
          <graphic id="2552" net="1" source="420" target="2033" state="1" show="1" pen="0,0,0" brush="0,0,0" edge_designtype="3">
            <points count="2">
              <point x="2660.00" y="820.00"/>
              <point x="2660.00" y="900.00"/>
            </points>
          </graphic>
        </graphics>
      </edge>
      <edge source="421" target="2016" id="2597" net="1">
        <attribute name="Multiplicity" id="2598" net="1">
          <![CDATA[1]]>
          <graphics count="1">
            <graphic xoff="20.00" x="2120.00" y="790.00" id="2599" net="1" show="1" grparent="2552" state="1" pen="0,0,0" brush="255,255,255"/>
          </graphics>
        </attribute>
        <attribute name="Comment" id="2600" net="1">
          <![CDATA[]]>
          <graphics count="1">
            <graphic xoff="40.00" x="2140.00" y="790.00" id="2601" net="1" show="1" grparent="2552" state="1" pen="0,0,0" brush="255,255,255"/>
          </graphics>
        </attribute>
        <graphics count="1">
          <graphic id="2552" net="1" source="431" target="2024" state="1" show="1" pen="0,0,0" brush="0,0,0" edge_designtype="3">
            <points count="2">
              <point x="2100.00" y="660.00"/>
              <point x="2100.00" y="920.00"/>
            </points>
          </graphic>
        </graphics>
      </edge>
      <edge source="432" target="1818" id="2602" net="1">
        <attribute name="Multiplicity" id="2603" net="1">
          <![CDATA[1]]>
          <graphics count="1">
            <graphic xoff="20.00" x="2210.00" y="910.00" id="2604" net="1" show="1" grparent="2552" state="1" pen="0,0,0" brush="255,255,255"/>
          </graphics>
        </attribute>
        <attribute name="Comment" id="2605" net="1">
          <![CDATA[]]>
          <graphics count="1">
            <graphic xoff="40.00" x="2230.00" y="910.00" id="2606" net="1" show="1" grparent="2552" state="1" pen="0,0,0" brush="255,255,255"/>
          </graphics>
        </attribute>
        <graphics count="1">
          <graphic id="2552" net="1" source="442" target="1826" state="1" show="1" pen="0,0,0" brush="0,0,0" edge_designtype="3">
            <points count="4">
              <point x="2520.00" y="1120.00"/>
              <point x="2380.00" y="1200.00"/>
              <point x="1860.00" y="1200.00"/>
              <point x="1860.00" y="700.00"/>
            </points>
          </graphic>
        </graphics>
      </edge>
      <edge source="432" target="1845" id="2607" net="1">
        <attribute name="Multiplicity" id="2608" net="1">
          <![CDATA[1]]>
          <graphics count="1">
            <graphic xoff="20.00" x="2630.00" y="1120.00" id="2609" net="1" show="1" grparent="2552" state="1" pen="0,0,0" brush="255,255,255"/>
          </graphics>
        </attribute>
        <attribute name="Comment" id="2610" net="1">
          <![CDATA[]]>
          <graphics count="1">
            <graphic xoff="40.00" x="2650.00" y="1120.00" id="2611" net="1" show="1" grparent="2552" state="1" pen="0,0,0" brush="255,255,255"/>
          </graphics>
        </attribute>
        <graphics count="1">
          <graphic id="2552" net="1" source="442" target="1853" state="1" show="1" pen="0,0,0" brush="0,0,0" edge_designtype="3">
            <points count="2">
              <point x="2520.00" y="1120.00"/>
              <point x="2700.00" y="1120.00"/>
            </points>
          </graphic>
        </graphics>
      </edge>
      <edge source="432" target="2214" id="2612" net="1">
        <attribute name="Multiplicity" id="2613" net="1">
          <![CDATA[1]]>
          <graphics count="1">
            <graphic xoff="20.00" x="2540.00" y="1160.00" id="2614" net="1" show="1" grparent="2552" state="1" pen="0,0,0" brush="255,255,255"/>
          </graphics>
        </attribute>
        <attribute name="Comment" id="2615" net="1">
          <![CDATA[]]>
          <graphics count="1">
            <graphic xoff="40.00" x="2560.00" y="1160.00" id="2616" net="1" show="1" grparent="2552" state="1" pen="0,0,0" brush="255,255,255"/>
          </graphics>
        </attribute>
        <graphics count="1">
          <graphic id="2552" net="1" source="442" target="2222" state="1" show="1" pen="0,0,0" brush="0,0,0" edge_designtype="3">
            <points count="2">
              <point x="2520.00" y="1120.00"/>
              <point x="2520.00" y="1200.00"/>
            </points>
          </graphic>
        </graphics>
      </edge>
      <edge source="432" target="1764" id="2617" net="1">
        <attribute name="Multiplicity" id="2618" net="1">
          <![CDATA[1]]>
          <graphics count="1">
            <graphic xoff="20.00" x="2380.00" y="1120.00" id="2619" net="1" show="1" grparent="2552" state="1" pen="0,0,0" brush="255,255,255"/>
          </graphics>
        </attribute>
        <attribute name="Comment" id="2620" net="1">
          <![CDATA[]]>
          <graphics count="1">
            <graphic xoff="40.00" x="2400.00" y="1120.00" id="2621" net="1" show="1" grparent="2552" state="1" pen="0,0,0" brush="255,255,255"/>
          </graphics>
        </attribute>
        <graphics count="1">
          <graphic id="2552" net="1" source="442" target="1772" state="1" show="1" pen="0,0,0" brush="0,0,0" edge_designtype="3">
            <points count="2">
              <point x="2520.00" y="1120.00"/>
              <point x="2200.00" y="1120.00"/>
            </points>
          </graphic>
        </graphics>
      </edge>
      <edge source="432" target="2493" id="2622" net="1">
        <attribute name="Multiplicity" id="2623" net="1">
          <![CDATA[1]]>
          <graphics count="1">
            <graphic xoff="20.00" x="1100.00" y="1170.00" id="2624" net="1" show="1" grparent="2552" state="1" pen="0,0,0" brush="255,255,255"/>
          </graphics>
        </attribute>
        <attribute name="Comment" id="2625" net="1">
          <![CDATA[]]>
          <graphics count="1">
            <graphic xoff="40.00" x="1120.00" y="1170.00" id="2626" net="1" show="1" grparent="2552" state="1" pen="0,0,0" brush="255,255,255"/>
          </graphics>
        </attribute>
        <graphics count="1">
          <graphic id="2552" net="1" source="478" target="2501" state="1" show="1" pen="0,0,0" brush="0,0,0" edge_designtype="3">
            <points count="2">
              <point x="1020.00" y="1200.00"/>
              <point x="1140.00" y="1140.00"/>
            </points>
          </graphic>
        </graphics>
      </edge>
      <edge source="491" target="1836" id="2627" net="1">
        <attribute name="Multiplicity" id="2628" net="1">
          <![CDATA[1]]>
          <graphics count="1">
            <graphic xoff="20.00" x="2120.00" y="400.00" id="2629" net="1" show="1" grparent="2552" state="1" pen="0,0,0" brush="255,255,255"/>
          </graphics>
        </attribute>
        <attribute name="Comment" id="2630" net="1">
          <![CDATA[]]>
          <graphics count="1">
            <graphic xoff="40.00" x="2140.00" y="400.00" id="2631" net="1" show="1" grparent="2552" state="1" pen="0,0,0" brush="255,255,255"/>
          </graphics>
        </attribute>
        <graphics count="1">
          <graphic id="2552" net="1" source="501" target="1844" state="1" show="1" pen="0,0,0" brush="0,0,0" edge_designtype="3">
            <points count="2">
              <point x="2340.00" y="400.00"/>
              <point x="1860.00" y="400.00"/>
            </points>
          </graphic>
        </graphics>
      </edge>
      <edge source="502" target="2007" id="2632" net="1">
        <attribute name="Multiplicity" id="2633" net="1">
          <![CDATA[1]]>
          <graphics count="1">
            <graphic xoff="20.00" x="920.00" y="1530.00" id="2634" net="1" show="1" grparent="2552" state="1" pen="0,0,0" brush="255,255,255"/>
          </graphics>
        </attribute>
        <attribute name="Comment" id="2635" net="1">
          <![CDATA[]]>
          <graphics count="1">
            <graphic xoff="40.00" x="940.00" y="1530.00" id="2636" net="1" show="1" grparent="2552" state="1" pen="0,0,0" brush="255,255,255"/>
          </graphics>
        </attribute>
        <graphics count="1">
          <graphic id="2552" net="1" source="512" target="2015" state="1" show="1" pen="0,0,0" brush="0,0,0" edge_designtype="3">
            <points count="2">
              <point x="900.00" y="1400.00"/>
              <point x="900.00" y="1660.00"/>
            </points>
          </graphic>
        </graphics>
      </edge>
      <edge source="502" target="2043" id="2637" net="1">
        <attribute name="Multiplicity" id="2638" net="1">
          <![CDATA[1]]>
          <graphics count="1">
            <graphic xoff="20.00" x="990.00" y="1450.00" id="2639" net="1" show="1" grparent="2552" state="1" pen="0,0,0" brush="255,255,255"/>
          </graphics>
        </attribute>
        <attribute name="Comment" id="2640" net="1">
          <![CDATA[]]>
          <graphics count="1">
            <graphic xoff="40.00" x="1010.00" y="1450.00" id="2641" net="1" show="1" grparent="2552" state="1" pen="0,0,0" brush="255,255,255"/>
          </graphics>
        </attribute>
        <graphics count="1">
          <graphic id="2552" net="1" source="512" target="2051" state="1" show="1" pen="0,0,0" brush="0,0,0" edge_designtype="3">
            <points count="3">
              <point x="900.00" y="1400.00"/>
              <point x="940.00" y="1500.00"/>
              <point x="1040.00" y="1500.00"/>
            </points>
          </graphic>
        </graphics>
      </edge>
      <edge source="502" target="2142" id="2642" net="1">
        <attribute name="Multiplicity" id="2643" net="1">
          <![CDATA[1]]>
          <graphics count="1">
            <graphic xoff="20.00" x="680.00" y="1530.00" id="2644" net="1" show="1" grparent="2552" state="1" pen="0,0,0" brush="255,255,255"/>
          </graphics>
        </attribute>
        <attribute name="Comment" id="2645" net="1">
          <![CDATA[]]>
          <graphics count="1">
            <graphic xoff="40.00" x="700.00" y="1530.00" id="2646" net="1" show="1" grparent="2552" state="1" pen="0,0,0" brush="255,255,255"/>
          </graphics>
        </attribute>
        <graphics count="1">
          <graphic id="2552" net="1" source="512" target="2150" state="1" show="1" pen="0,0,0" brush="0,0,0" edge_designtype="3">
            <points count="4">
              <point x="900.00" y="1400.00"/>
              <point x="860.00" y="1460.00"/>
              <point x="420.00" y="1460.00"/>
              <point x="420.00" y="1660.00"/>
            </points>
          </graphic>
        </graphics>
      </edge>
      <edge source="502" target="2430" id="2647" net="1">
        <attribute name="Multiplicity" id="2648" net="1">
          <![CDATA[1]]>
          <graphics count="1">
            <graphic xoff="20.00" x="1080.00" y="1400.00" id="2649" net="1" show="1" grparent="2552" state="1" pen="0,0,0" brush="255,255,255"/>
          </graphics>
        </attribute>
        <attribute name="Comment" id="2650" net="1">
          <![CDATA[]]>
          <graphics count="1">
            <graphic xoff="40.00" x="1100.00" y="1400.00" id="2651" net="1" show="1" grparent="2552" state="1" pen="0,0,0" brush="255,255,255"/>
          </graphics>
        </attribute>
        <graphics count="1">
          <graphic id="2552" net="1" source="512" target="2438" state="1" show="1" pen="0,0,0" brush="0,0,0" edge_designtype="3">
            <points count="2">
              <point x="900.00" y="1400.00"/>
              <point x="1220.00" y="1400.00"/>
            </points>
          </graphic>
        </graphics>
      </edge>
      <edge source="502" target="2106" id="2652" net="1">
        <attribute name="Multiplicity" id="2653" net="1">
          <![CDATA[1]]>
          <graphics count="1">
            <graphic xoff="20.00" x="1620.00" y="1100.00" id="2654" net="1" show="1" grparent="2552" state="1" pen="0,0,0" brush="255,255,255"/>
          </graphics>
        </attribute>
        <attribute name="Comment" id="2655" net="1">
          <![CDATA[]]>
          <graphics count="1">
            <graphic xoff="40.00" x="1640.00" y="1100.00" id="2656" net="1" show="1" grparent="2552" state="1" pen="0,0,0" brush="255,255,255"/>
          </graphics>
        </attribute>
        <graphics count="1">
          <graphic id="2552" net="1" source="548" target="2114" state="1" show="1" pen="0,0,0" brush="0,0,0" edge_designtype="3">
            <points count="2">
              <point x="1600.00" y="1040.00"/>
              <point x="1600.00" y="1160.00"/>
            </points>
          </graphic>
        </graphics>
      </edge>
      <edge source="502" target="2016" id="2657" net="1">
        <attribute name="Multiplicity" id="2658" net="1">
          <![CDATA[1]]>
          <graphics count="1">
            <graphic xoff="20.00" x="2060.00" y="970.00" id="2659" net="1" show="1" grparent="2552" state="1" pen="0,0,0" brush="255,255,255"/>
          </graphics>
        </attribute>
        <attribute name="Comment" id="2660" net="1">
          <![CDATA[]]>
          <graphics count="1">
            <graphic xoff="40.00" x="2080.00" y="970.00" id="2661" net="1" show="1" grparent="2552" state="1" pen="0,0,0" brush="255,255,255"/>
          </graphics>
        </attribute>
        <graphics count="1">
          <graphic id="2552" net="1" source="559" target="2024" state="1" show="1" pen="0,0,0" brush="0,0,0" edge_designtype="3">
            <points count="2">
              <point x="1980.00" y="1020.00"/>
              <point x="2100.00" y="920.00"/>
            </points>
          </graphic>
        </graphics>
      </edge>
      <edge source="572" target="1863" id="2662" net="1">
        <attribute name="Multiplicity" id="2663" net="1">
          <![CDATA[1]]>
          <graphics count="1">
            <graphic xoff="20.00" x="2890.00" y="850.00" id="2664" net="1" show="1" grparent="2552" state="1" pen="0,0,0" brush="255,255,255"/>
          </graphics>
        </attribute>
        <attribute name="Comment" id="2665" net="1">
          <![CDATA[]]>
          <graphics count="1">
            <graphic xoff="40.00" x="2910.00" y="850.00" id="2666" net="1" show="1" grparent="2552" state="1" pen="0,0,0" brush="255,255,255"/>
          </graphics>
        </attribute>
        <graphics count="1">
          <graphic id="2552" net="1" source="582" target="1871" state="1" show="1" pen="0,0,0" brush="0,0,0" edge_designtype="3">
            <points count="3">
              <point x="2820.00" y="780.00"/>
              <point x="2823.00" y="920.00"/>
              <point x="2920.00" y="920.00"/>
            </points>
          </graphic>
        </graphics>
      </edge>
      <edge source="572" target="1899" id="2667" net="1">
        <attribute name="Multiplicity" id="2668" net="1">
          <![CDATA[1]]>
          <graphics count="1">
            <graphic xoff="20.00" x="2760.00" y="750.00" id="2669" net="1" show="1" grparent="2552" state="1" pen="0,0,0" brush="255,255,255"/>
          </graphics>
        </attribute>
        <attribute name="Comment" id="2670" net="1">
          <![CDATA[]]>
          <graphics count="1">
            <graphic xoff="40.00" x="2780.00" y="750.00" id="2671" net="1" show="1" grparent="2552" state="1" pen="0,0,0" brush="255,255,255"/>
          </graphics>
        </attribute>
        <graphics count="1">
          <graphic id="2552" net="1" source="582" target="1907" state="1" show="1" pen="0,0,0" brush="0,0,0" edge_designtype="3">
            <points count="2">
              <point x="2820.00" y="780.00"/>
              <point x="2660.00" y="720.00"/>
            </points>
          </graphic>
        </graphics>
      </edge>
      <edge source="583" target="1908" id="2672" net="1">
        <attribute name="Multiplicity" id="2673" net="1">
          <![CDATA[1]]>
          <graphics count="1">
            <graphic xoff="20.00" x="2940.00" y="1040.00" id="2674" net="1" show="1" grparent="2552" state="1" pen="0,0,0" brush="255,255,255"/>
          </graphics>
        </attribute>
        <attribute name="Comment" id="2675" net="1">
          <![CDATA[]]>
          <graphics count="1">
            <graphic xoff="40.00" x="2960.00" y="1040.00" id="2676" net="1" show="1" grparent="2552" state="1" pen="0,0,0" brush="255,255,255"/>
          </graphics>
        </attribute>
        <graphics count="1">
          <graphic id="2552" net="1" source="593" target="1916" state="1" show="1" pen="0,0,0" brush="0,0,0" edge_designtype="3">
            <points count="2">
              <point x="2920.00" y="1000.00"/>
              <point x="2920.00" y="1080.00"/>
            </points>
          </graphic>
        </graphics>
      </edge>
      <edge source="594" target="1917" id="2677" net="1">
        <attribute name="Multiplicity" id="2678" net="1">
          <![CDATA[1]]>
          <graphics count="1">
            <graphic xoff="20.00" x="1680.00" y="1260.00" id="2679" net="1" show="1" grparent="2552" state="1" pen="0,0,0" brush="255,255,255"/>
          </graphics>
        </attribute>
        <attribute name="Comment" id="2680" net="1">
          <![CDATA[]]>
          <graphics count="1">
            <graphic xoff="40.00" x="1700.00" y="1260.00" id="2681" net="1" show="1" grparent="2552" state="1" pen="0,0,0" brush="255,255,255"/>
          </graphics>
        </attribute>
        <graphics count="1">
          <graphic id="2552" net="1" source="604" target="1925" state="1" show="1" pen="0,0,0" brush="0,0,0" edge_designtype="3">
            <points count="2">
              <point x="1580.00" y="1260.00"/>
              <point x="1740.00" y="1260.00"/>
            </points>
          </graphic>
        </graphics>
      </edge>
      <edge source="594" target="1926" id="2682" net="1">
        <attribute name="Multiplicity" id="2683" net="1">
          <![CDATA[1]]>
          <graphics count="1">
            <graphic xoff="20.00" x="1490.00" y="1260.00" id="2684" net="1" show="1" grparent="2552" state="1" pen="0,0,0" brush="255,255,255"/>
          </graphics>
        </attribute>
        <attribute name="Comment" id="2685" net="1">
          <![CDATA[]]>
          <graphics count="1">
            <graphic xoff="40.00" x="1510.00" y="1260.00" id="2686" net="1" show="1" grparent="2552" state="1" pen="0,0,0" brush="255,255,255"/>
          </graphics>
        </attribute>
        <graphics count="1">
          <graphic id="2552" net="1" source="604" target="1934" state="1" show="1" pen="0,0,0" brush="0,0,0" edge_designtype="3">
            <points count="2">
              <point x="1580.00" y="1260.00"/>
              <point x="1360.00" y="1260.00"/>
            </points>
          </graphic>
        </graphics>
      </edge>
      <edge source="605" target="1872" id="2687" net="1">
        <attribute name="Multiplicity" id="2688" net="1">
          <![CDATA[1]]>
          <graphics count="1">
            <graphic xoff="20.00" x="2410.00" y="1310.00" id="2689" net="1" show="1" grparent="2552" state="1" pen="0,0,0" brush="255,255,255"/>
          </graphics>
        </attribute>
        <attribute name="Comment" id="2690" net="1">
          <![CDATA[]]>
          <graphics count="1">
            <graphic xoff="40.00" x="2430.00" y="1310.00" id="2691" net="1" show="1" grparent="2552" state="1" pen="0,0,0" brush="255,255,255"/>
          </graphics>
        </attribute>
        <graphics count="1">
          <graphic id="2552" net="1" source="615" target="1880" state="1" show="1" pen="0,0,0" brush="0,0,0" edge_designtype="3">
            <points count="3">
              <point x="2920.00" y="1220.00"/>
              <point x="2920.00" y="1400.00"/>
              <point x="1860.00" y="1400.00"/>
            </points>
          </graphic>
        </graphics>
      </edge>
      <edge source="616" target="1917" id="2692" net="1">
        <attribute name="Multiplicity" id="2693" net="1">
          <![CDATA[1]]>
          <graphics count="1">
            <graphic xoff="20.00" x="1710.00" y="1300.00" id="2694" net="1" show="1" grparent="2552" state="1" pen="0,0,0" brush="255,255,255"/>
          </graphics>
        </attribute>
        <attribute name="Comment" id="2695" net="1">
          <![CDATA[]]>
          <graphics count="1">
            <graphic xoff="40.00" x="1730.00" y="1300.00" id="2696" net="1" show="1" grparent="2552" state="1" pen="0,0,0" brush="255,255,255"/>
          </graphics>
        </attribute>
        <graphics count="1">
          <graphic id="2552" net="1" source="626" target="1925" state="1" show="1" pen="0,0,0" brush="0,0,0" edge_designtype="3">
            <points count="2">
              <point x="1640.00" y="1340.00"/>
              <point x="1740.00" y="1260.00"/>
            </points>
          </graphic>
        </graphics>
      </edge>
      <edge source="627" target="1881" id="2697" net="1">
        <attribute name="Multiplicity" id="2698" net="1">
          <![CDATA[1]]>
          <graphics count="1">
            <graphic xoff="20.00" x="2100.00" y="1300.00" id="2699" net="1" show="1" grparent="2552" state="1" pen="0,0,0" brush="255,255,255"/>
          </graphics>
        </attribute>
        <attribute name="Comment" id="2700" net="1">
          <![CDATA[]]>
          <graphics count="1">
            <graphic xoff="40.00" x="2120.00" y="1300.00" id="2701" net="1" show="1" grparent="2552" state="1" pen="0,0,0" brush="255,255,255"/>
          </graphics>
        </attribute>
        <graphics count="1">
          <graphic id="2552" net="1" source="637" target="1889" state="1" show="1" pen="0,0,0" brush="0,0,0" edge_designtype="3">
            <points count="2">
              <point x="2080.00" y="1260.00"/>
              <point x="2080.00" y="1340.00"/>
            </points>
          </graphic>
        </graphics>
      </edge>
      <edge source="638" target="1926" id="2702" net="1">
        <attribute name="Multiplicity" id="2703" net="1">
          <![CDATA[1]]>
          <graphics count="1">
            <graphic xoff="20.00" x="1380.00" y="1210.00" id="2704" net="1" show="1" grparent="2552" state="1" pen="0,0,0" brush="255,255,255"/>
          </graphics>
        </attribute>
        <attribute name="Comment" id="2705" net="1">
          <![CDATA[]]>
          <graphics count="1">
            <graphic xoff="40.00" x="1400.00" y="1210.00" id="2706" net="1" show="1" grparent="2552" state="1" pen="0,0,0" brush="255,255,255"/>
          </graphics>
        </attribute>
        <graphics count="1">
          <graphic id="2552" net="1" source="648" target="1934" state="1" show="1" pen="0,0,0" brush="0,0,0" edge_designtype="3">
            <points count="2">
              <point x="1360.00" y="1160.00"/>
              <point x="1360.00" y="1260.00"/>
            </points>
          </graphic>
        </graphics>
      </edge>
      <edge source="638" target="2097" id="2707" net="1">
        <attribute name="Multiplicity" id="2708" net="1">
          <![CDATA[1]]>
          <graphics count="1">
            <graphic xoff="20.00" x="1380.00" y="1110.00" id="2709" net="1" show="1" grparent="2552" state="1" pen="0,0,0" brush="255,255,255"/>
          </graphics>
        </attribute>
        <attribute name="Comment" id="2710" net="1">
          <![CDATA[]]>
          <graphics count="1">
            <graphic xoff="40.00" x="1400.00" y="1110.00" id="2711" net="1" show="1" grparent="2552" state="1" pen="0,0,0" brush="255,255,255"/>
          </graphics>
        </attribute>
        <graphics count="1">
          <graphic id="2552" net="1" source="648" target="2105" state="1" show="1" pen="0,0,0" brush="0,0,0" edge_designtype="3">
            <points count="2">
              <point x="1360.00" y="1160.00"/>
              <point x="1360.00" y="1060.00"/>
            </points>
          </graphic>
        </graphics>
      </edge>
      <edge source="638" target="2106" id="2712" net="1">
        <attribute name="Multiplicity" id="2713" net="1">
          <![CDATA[1]]>
          <graphics count="1">
            <graphic xoff="20.00" x="1500.00" y="1160.00" id="2714" net="1" show="1" grparent="2552" state="1" pen="0,0,0" brush="255,255,255"/>
          </graphics>
        </attribute>
        <attribute name="Comment" id="2715" net="1">
          <![CDATA[]]>
          <graphics count="1">
            <graphic xoff="40.00" x="1520.00" y="1160.00" id="2716" net="1" show="1" grparent="2552" state="1" pen="0,0,0" brush="255,255,255"/>
          </graphics>
        </attribute>
        <graphics count="1">
          <graphic id="2552" net="1" source="648" target="2114" state="1" show="1" pen="0,0,0" brush="0,0,0" edge_designtype="3">
            <points count="2">
              <point x="1360.00" y="1160.00"/>
              <point x="1600.00" y="1160.00"/>
            </points>
          </graphic>
        </graphics>
      </edge>
      <edge source="649" target="2034" id="2717" net="1">
        <attribute name="Multiplicity" id="2718" net="1">
          <![CDATA[1]]>
          <graphics count="1">
            <graphic xoff="20.00" x="1450.00" y="1440.00" id="2719" net="1" show="1" grparent="2552" state="1" pen="0,0,0" brush="255,255,255"/>
          </graphics>
        </attribute>
        <attribute name="Comment" id="2720" net="1">
          <![CDATA[]]>
          <graphics count="1">
            <graphic xoff="40.00" x="1470.00" y="1440.00" id="2721" net="1" show="1" grparent="2552" state="1" pen="0,0,0" brush="255,255,255"/>
          </graphics>
        </attribute>
        <graphics count="1">
          <graphic id="2552" net="1" source="659" target="2042" state="1" show="1" pen="0,0,0" brush="0,0,0" edge_designtype="3">
            <points count="3">
              <point x="1360.00" y="1340.00"/>
              <point x="1500.00" y="1340.00"/>
              <point x="1500.00" y="1540.00"/>
            </points>
          </graphic>
        </graphics>
      </edge>
      <edge source="660" target="1962" id="2722" net="1">
        <attribute name="Multiplicity" id="2723" net="1">
          <![CDATA[1]]>
          <graphics count="1">
            <graphic xoff="20.00" x="2270.00" y="800.00" id="2724" net="1" show="1" grparent="2552" state="1" pen="0,0,0" brush="255,255,255"/>
          </graphics>
        </attribute>
        <attribute name="Comment" id="2725" net="1">
          <![CDATA[]]>
          <graphics count="1">
            <graphic xoff="40.00" x="2290.00" y="800.00" id="2726" net="1" show="1" grparent="2552" state="1" pen="0,0,0" brush="255,255,255"/>
          </graphics>
        </attribute>
        <graphics count="1">
          <graphic id="2552" net="1" source="670" target="1970" state="1" show="1" pen="0,0,0" brush="0,0,0" edge_designtype="3">
            <points count="2">
              <point x="2280.00" y="840.00"/>
              <point x="2220.00" y="760.00"/>
            </points>
          </graphic>
        </graphics>
      </edge>
      <edge source="671" target="1935" id="2727" net="1">
        <attribute name="Multiplicity" id="2728" net="1">
          <![CDATA[1]]>
          <graphics count="1">
            <graphic xoff="20.00" x="1760.00" y="1640.00" id="2729" net="1" show="1" grparent="2552" state="1" pen="0,0,0" brush="255,255,255"/>
          </graphics>
        </attribute>
        <attribute name="Comment" id="2730" net="1">
          <![CDATA[]]>
          <graphics count="1">
            <graphic xoff="40.00" x="1780.00" y="1640.00" id="2731" net="1" show="1" grparent="2552" state="1" pen="0,0,0" brush="255,255,255"/>
          </graphics>
        </attribute>
        <graphics count="1">
          <graphic id="2552" net="1" source="681" target="1943" state="1" show="1" pen="0,0,0" brush="0,0,0" edge_designtype="3">
            <points count="2">
              <point x="1800.00" y="1640.00"/>
              <point x="1680.00" y="1640.00"/>
            </points>
          </graphic>
        </graphics>
      </edge>
      <edge source="682" target="1998" id="2732" net="1">
        <attribute name="Multiplicity" id="2733" net="1">
          <![CDATA[5]]>
          <graphics count="1">
            <graphic xoff="20.00" x="1520.00" y="860.00" id="2734" net="1" show="1" grparent="2552" state="1" pen="0,0,0" brush="255,255,255"/>
          </graphics>
        </attribute>
        <attribute name="Comment" id="2735" net="1">
          <![CDATA[]]>
          <graphics count="1">
            <graphic xoff="40.00" x="1540.00" y="860.00" id="2736" net="1" show="1" grparent="2552" state="1" pen="0,0,0" brush="255,255,255"/>
          </graphics>
        </attribute>
        <graphics count="1">
          <graphic id="2552" net="1" source="692" target="2006" state="1" show="1" pen="0,0,0" brush="0,0,0" edge_designtype="3">
            <points count="3">
              <point x="1360.00" y="820.00"/>
              <point x="1360.00" y="900.00"/>
              <point x="1640.00" y="900.00"/>
            </points>
          </graphic>
        </graphics>
      </edge>
      <edge source="693" target="2115" id="2737" net="1">
        <attribute name="Multiplicity" id="2738" net="1">
          <![CDATA[1]]>
          <graphics count="1">
            <graphic xoff="20.00" x="680.00" y="1580.00" id="2739" net="1" show="1" grparent="2552" state="1" pen="0,0,0" brush="255,255,255"/>
          </graphics>
        </attribute>
        <attribute name="Comment" id="2740" net="1">
          <![CDATA[]]>
          <graphics count="1">
            <graphic xoff="40.00" x="700.00" y="1580.00" id="2741" net="1" show="1" grparent="2552" state="1" pen="0,0,0" brush="255,255,255"/>
          </graphics>
        </attribute>
        <graphics count="1">
          <graphic id="2552" net="1" source="739" target="2123" state="1" show="1" pen="0,0,0" brush="0,0,0" edge_designtype="3">
            <points count="2">
              <point x="660.00" y="1660.00"/>
              <point x="660.00" y="1500.00"/>
            </points>
          </graphic>
        </graphics>
      </edge>
      <edge source="693" target="1989" id="2742" net="1">
        <attribute name="Multiplicity" id="2743" net="1">
          <![CDATA[1]]>
          <graphics count="1">
            <graphic xoff="20.00" x="1610.00" y="1740.00" id="2744" net="1" show="1" grparent="2552" state="1" pen="0,0,0" brush="255,255,255"/>
          </graphics>
        </attribute>
        <attribute name="Comment" id="2745" net="1">
          <![CDATA[]]>
          <graphics count="1">
            <graphic xoff="40.00" x="1630.00" y="1740.00" id="2746" net="1" show="1" grparent="2552" state="1" pen="0,0,0" brush="255,255,255"/>
          </graphics>
        </attribute>
        <graphics count="1">
          <graphic id="2552" net="1" source="750" target="1997" state="1" show="1" pen="0,0,0" brush="0,0,0" edge_designtype="3">
            <points count="2">
              <point x="1540.00" y="1740.00"/>
              <point x="1640.00" y="1740.00"/>
            </points>
          </graphic>
        </graphics>
      </edge>
      <edge source="763" target="1836" id="2747" net="1">
        <attribute name="Multiplicity" id="2748" net="1">
          <![CDATA[1]]>
          <graphics count="1">
            <graphic xoff="20.00" x="1880.00" y="480.00" id="2749" net="1" show="1" grparent="2552" state="1" pen="0,0,0" brush="255,255,255"/>
          </graphics>
        </attribute>
        <attribute name="Comment" id="2750" net="1">
          <![CDATA[]]>
          <graphics count="1">
            <graphic xoff="40.00" x="1900.00" y="480.00" id="2751" net="1" show="1" grparent="2552" state="1" pen="0,0,0" brush="255,255,255"/>
          </graphics>
        </attribute>
        <graphics count="1">
          <graphic id="2552" net="1" source="773" target="1844" state="1" show="1" pen="0,0,0" brush="0,0,0" edge_designtype="3">
            <points count="2">
              <point x="1860.00" y="560.00"/>
              <point x="1860.00" y="400.00"/>
            </points>
          </graphic>
        </graphics>
      </edge>
      <edge source="763" target="2358" id="2752" net="1">
        <attribute name="Multiplicity" id="2753" net="1">
          <![CDATA[1]]>
          <graphics count="1">
            <graphic xoff="20.00" x="1800.00" y="560.00" id="2754" net="1" show="1" grparent="2552" state="1" pen="0,0,0" brush="255,255,255"/>
          </graphics>
        </attribute>
        <attribute name="Comment" id="2755" net="1">
          <![CDATA[]]>
          <graphics count="1">
            <graphic xoff="40.00" x="1820.00" y="560.00" id="2756" net="1" show="1" grparent="2552" state="1" pen="0,0,0" brush="255,255,255"/>
          </graphics>
        </attribute>
        <graphics count="1">
          <graphic id="2552" net="1" source="773" target="2366" state="1" show="1" pen="0,0,0" brush="0,0,0" edge_designtype="3">
            <points count="2">
              <point x="1860.00" y="560.00"/>
              <point x="1700.00" y="560.00"/>
            </points>
          </graphic>
        </graphics>
      </edge>
      <edge source="763" target="2088" id="2757" net="1">
        <attribute name="Multiplicity" id="2758" net="1">
          <![CDATA[1]]>
          <graphics count="1">
            <graphic xoff="20.00" x="710.00" y="1170.00" id="2759" net="1" show="1" grparent="2552" state="1" pen="0,0,0" brush="255,255,255"/>
          </graphics>
        </attribute>
        <attribute name="Comment" id="2760" net="1">
          <![CDATA[]]>
          <graphics count="1">
            <graphic xoff="40.00" x="730.00" y="1170.00" id="2761" net="1" show="1" grparent="2552" state="1" pen="0,0,0" brush="255,255,255"/>
          </graphics>
        </attribute>
        <graphics count="1">
          <graphic id="2552" net="1" source="809" target="2096" state="1" show="1" pen="0,0,0" brush="0,0,0" edge_designtype="3">
            <points count="2">
              <point x="720.00" y="1100.00"/>
              <point x="660.00" y="1240.00"/>
            </points>
          </graphic>
        </graphics>
      </edge>
      <edge source="763" target="2079" id="2762" net="1">
        <attribute name="Multiplicity" id="2763" net="1">
          <![CDATA[1]]>
          <graphics count="1">
            <graphic xoff="20.00" x="850.00" y="1780.00" id="2764" net="1" show="1" grparent="2552" state="1" pen="0,0,0" brush="255,255,255"/>
          </graphics>
        </attribute>
        <attribute name="Comment" id="2765" net="1">
          <![CDATA[]]>
          <graphics count="1">
            <graphic xoff="40.00" x="870.00" y="1780.00" id="2766" net="1" show="1" grparent="2552" state="1" pen="0,0,0" brush="255,255,255"/>
          </graphics>
        </attribute>
        <graphics count="1">
          <graphic id="2552" net="1" source="820" target="2087" state="1" show="1" pen="0,0,0" brush="0,0,0" edge_designtype="3">
            <points count="2">
              <point x="760.00" y="1820.00"/>
              <point x="900.00" y="1740.00"/>
            </points>
          </graphic>
        </graphics>
      </edge>
      <edge source="833" target="1962" id="2767" net="1">
        <attribute name="Multiplicity" id="2768" net="1">
          <![CDATA[1]]>
          <graphics count="1">
            <graphic xoff="20.00" x="2140.00" y="760.00" id="2769" net="1" show="1" grparent="2552" state="1" pen="0,0,0" brush="255,255,255"/>
          </graphics>
        </attribute>
        <attribute name="Comment" id="2770" net="1">
          <![CDATA[]]>
          <graphics count="1">
            <graphic xoff="40.00" x="2160.00" y="760.00" id="2771" net="1" show="1" grparent="2552" state="1" pen="0,0,0" brush="255,255,255"/>
          </graphics>
        </attribute>
        <graphics count="1">
          <graphic id="2552" net="1" source="843" target="1970" state="1" show="1" pen="0,0,0" brush="0,0,0" edge_designtype="3">
            <points count="2">
              <point x="2020.00" y="760.00"/>
              <point x="2220.00" y="760.00"/>
            </points>
          </graphic>
        </graphics>
      </edge>
      <edge source="833" target="2394" id="2772" net="1">
        <attribute name="Multiplicity" id="2773" net="1">
          <![CDATA[1]]>
          <graphics count="1">
            <graphic xoff="20.00" x="1330.00" y="630.00" id="2774" net="1" show="1" grparent="2552" state="1" pen="0,0,0" brush="255,255,255"/>
          </graphics>
        </attribute>
        <attribute name="Comment" id="2775" net="1">
          <![CDATA[]]>
          <graphics count="1">
            <graphic xoff="40.00" x="1350.00" y="630.00" id="2776" net="1" show="1" grparent="2552" state="1" pen="0,0,0" brush="255,255,255"/>
          </graphics>
        </attribute>
        <graphics count="1">
          <graphic id="2552" net="1" source="879" target="2402" state="1" show="1" pen="0,0,0" brush="0,0,0" edge_designtype="3">
            <points count="3">
              <point x="1260.00" y="580.00"/>
              <point x="1261.00" y="679.00"/>
              <point x="1360.00" y="680.00"/>
            </points>
          </graphic>
        </graphics>
      </edge>
      <edge source="892" target="2052" id="2777" net="1">
        <attribute name="Multiplicity" id="2778" net="1">
          <![CDATA[1]]>
          <graphics count="1">
            <graphic xoff="20.00" x="1180.00" y="1600.00" id="2779" net="1" show="1" grparent="2552" state="1" pen="0,0,0" brush="255,255,255"/>
          </graphics>
        </attribute>
        <attribute name="Comment" id="2780" net="1">
          <![CDATA[]]>
          <graphics count="1">
            <graphic xoff="40.00" x="1200.00" y="1600.00" id="2781" net="1" show="1" grparent="2552" state="1" pen="0,0,0" brush="255,255,255"/>
          </graphics>
        </attribute>
        <graphics count="1">
          <graphic id="2552" net="1" source="902" target="2060" state="1" show="1" pen="0,0,0" brush="0,0,0" edge_designtype="3">
            <points count="2">
              <point x="1040.00" y="1600.00"/>
              <point x="1280.00" y="1600.00"/>
            </points>
          </graphic>
        </graphics>
      </edge>
      <edge source="903" target="2187" id="2782" net="1">
        <attribute name="Multiplicity" id="2783" net="1">
          <![CDATA[3]]>
          <graphics count="1">
            <graphic xoff="20.00" x="680.00" y="580.00" id="2784" net="1" show="1" grparent="2552" state="1" pen="0,0,0" brush="255,255,255"/>
          </graphics>
        </attribute>
        <attribute name="Comment" id="2785" net="1">
          <![CDATA[]]>
          <graphics count="1">
            <graphic xoff="40.00" x="700.00" y="580.00" id="2786" net="1" show="1" grparent="2552" state="1" pen="0,0,0" brush="255,255,255"/>
          </graphics>
        </attribute>
        <graphics count="1">
          <graphic id="2552" net="1" source="960" target="2195" state="1" show="1" pen="0,0,0" brush="0,0,0" edge_designtype="3">
            <points count="2">
              <point x="660.00" y="620.00"/>
              <point x="660.00" y="540.00"/>
            </points>
          </graphic>
        </graphics>
      </edge>
      <edge source="903" target="2196" id="2787" net="1">
        <attribute name="Multiplicity" id="2788" net="1">
          <![CDATA[5]]>
          <graphics count="1">
            <graphic xoff="20.00" x="530.00" y="620.00" id="2789" net="1" show="1" grparent="2552" state="1" pen="0,0,0" brush="255,255,255"/>
          </graphics>
        </attribute>
        <attribute name="Comment" id="2790" net="1">
          <![CDATA[]]>
          <graphics count="1">
            <graphic xoff="40.00" x="550.00" y="620.00" id="2791" net="1" show="1" grparent="2552" state="1" pen="0,0,0" brush="255,255,255"/>
          </graphics>
        </attribute>
        <graphics count="1">
          <graphic id="2552" net="1" source="960" target="2204" state="1" show="1" pen="0,0,0" brush="0,0,0" edge_designtype="3">
            <points count="2">
              <point x="660.00" y="620.00"/>
              <point x="360.00" y="620.00"/>
            </points>
          </graphic>
        </graphics>
      </edge>
      <edge source="973" target="2133" id="2792" net="1">
        <attribute name="Multiplicity" id="2793" net="1">
          <![CDATA[1]]>
          <graphics count="1">
            <graphic xoff="20.00" x="490.00" y="1380.00" id="2794" net="1" show="1" grparent="2552" state="1" pen="0,0,0" brush="255,255,255"/>
          </graphics>
        </attribute>
        <attribute name="Comment" id="2795" net="1">
          <![CDATA[]]>
          <graphics count="1">
            <graphic xoff="40.00" x="510.00" y="1380.00" id="2796" net="1" show="1" grparent="2552" state="1" pen="0,0,0" brush="255,255,255"/>
          </graphics>
        </attribute>
        <graphics count="1">
          <graphic id="2552" net="1" source="1019" target="2141" state="1" show="1" pen="0,0,0" brush="0,0,0" edge_designtype="3">
            <points count="3">
              <point x="380.00" y="1360.00"/>
              <point x="560.00" y="1360.00"/>
              <point x="560.00" y="1400.00"/>
            </points>
          </graphic>
        </graphics>
      </edge>
      <edge source="973" target="2421" id="2797" net="1">
        <attribute name="Multiplicity" id="2798" net="1">
          <![CDATA[1]]>
          <graphics count="1">
            <graphic xoff="20.00" x="400.00" y="1580.00" id="2799" net="1" show="1" grparent="2552" state="1" pen="0,0,0" brush="255,255,255"/>
          </graphics>
        </attribute>
        <attribute name="Comment" id="2800" net="1">
          <![CDATA[]]>
          <graphics count="1">
            <graphic xoff="40.00" x="420.00" y="1580.00" id="2801" net="1" show="1" grparent="2552" state="1" pen="0,0,0" brush="255,255,255"/>
          </graphics>
        </attribute>
        <graphics count="1">
          <graphic id="2552" net="1" source="1019" target="2429" state="1" show="1" pen="0,0,0" brush="0,0,0" edge_designtype="3">
            <points count="2">
              <point x="380.00" y="1360.00"/>
              <point x="380.00" y="1800.00"/>
            </points>
          </graphic>
        </graphics>
      </edge>
      <edge source="973" target="2259" id="2802" net="1">
        <attribute name="Multiplicity" id="2803" net="1">
          <![CDATA[1]]>
          <graphics count="1">
            <graphic xoff="20.00" x="1970.00" y="1450.00" id="2804" net="1" show="1" grparent="2552" state="1" pen="0,0,0" brush="255,255,255"/>
          </graphics>
        </attribute>
        <attribute name="Comment" id="2805" net="1">
          <![CDATA[]]>
          <graphics count="1">
            <graphic xoff="40.00" x="1990.00" y="1450.00" id="2806" net="1" show="1" grparent="2552" state="1" pen="0,0,0" brush="255,255,255"/>
          </graphics>
        </attribute>
        <graphics count="1">
          <graphic id="2552" net="1" source="1030" target="2267" state="1" show="1" pen="0,0,0" brush="0,0,0" edge_designtype="3">
            <points count="3">
              <point x="1800.00" y="1740.00"/>
              <point x="2100.00" y="1740.00"/>
              <point x="2100.00" y="1160.00"/>
            </points>
          </graphic>
        </graphics>
      </edge>
      <edge source="1043" target="1890" id="2807" net="1">
        <attribute name="Multiplicity" id="2808" net="1">
          <![CDATA[1]]>
          <graphics count="1">
            <graphic xoff="20.00" x="1940.00" y="1590.00" id="2809" net="1" show="1" grparent="2552" state="1" pen="0,0,0" brush="255,255,255"/>
          </graphics>
        </attribute>
        <attribute name="Comment" id="2810" net="1">
          <![CDATA[]]>
          <graphics count="1">
            <graphic xoff="40.00" x="1960.00" y="1590.00" id="2811" net="1" show="1" grparent="2552" state="1" pen="0,0,0" brush="255,255,255"/>
          </graphics>
        </attribute>
        <graphics count="1">
          <graphic id="2552" net="1" source="1053" target="1898" state="1" show="1" pen="0,0,0" brush="0,0,0" edge_designtype="3">
            <points count="2">
              <point x="1920.00" y="1540.00"/>
              <point x="1920.00" y="1640.00"/>
            </points>
          </graphic>
        </graphics>
      </edge>
      <edge source="1054" target="2061" id="2812" net="1">
        <attribute name="Multiplicity" id="2813" net="1">
          <![CDATA[1]]>
          <graphics count="1">
            <graphic xoff="20.00" x="1360.00" y="1600.00" id="2814" net="1" show="1" grparent="2552" state="1" pen="0,0,0" brush="255,255,255"/>
          </graphics>
        </attribute>
        <attribute name="Comment" id="2815" net="1">
          <![CDATA[]]>
          <graphics count="1">
            <graphic xoff="40.00" x="1380.00" y="1600.00" id="2816" net="1" show="1" grparent="2552" state="1" pen="0,0,0" brush="255,255,255"/>
          </graphics>
        </attribute>
        <graphics count="1">
          <graphic id="2552" net="1" source="1064" target="2069" state="1" show="1" pen="0,0,0" brush="0,0,0" edge_designtype="3">
            <points count="3">
              <point x="1280.00" y="1740.00"/>
              <point x="1400.00" y="1680.00"/>
              <point x="1400.00" y="1460.00"/>
            </points>
          </graphic>
        </graphics>
      </edge>
      <edge source="1054" target="2070" id="2817" net="1">
        <attribute name="Multiplicity" id="2818" net="1">
          <![CDATA[1]]>
          <graphics count="1">
            <graphic xoff="20.00" x="1370.00" y="1740.00" id="2819" net="1" show="1" grparent="2552" state="1" pen="0,0,0" brush="255,255,255"/>
          </graphics>
        </attribute>
        <attribute name="Comment" id="2820" net="1">
          <![CDATA[]]>
          <graphics count="1">
            <graphic xoff="40.00" x="1390.00" y="1740.00" id="2821" net="1" show="1" grparent="2552" state="1" pen="0,0,0" brush="255,255,255"/>
          </graphics>
        </attribute>
        <graphics count="1">
          <graphic id="2552" net="1" source="1064" target="2078" state="1" show="1" pen="0,0,0" brush="0,0,0" edge_designtype="3">
            <points count="2">
              <point x="1280.00" y="1740.00"/>
              <point x="1420.00" y="1740.00"/>
            </points>
          </graphic>
        </graphics>
      </edge>
      <edge source="1065" target="2079" id="2822" net="1">
        <attribute name="Multiplicity" id="2823" net="1">
          <![CDATA[1]]>
          <graphics count="1">
            <graphic xoff="20.00" x="680.00" y="1740.00" id="2824" net="1" show="1" grparent="2552" state="1" pen="0,0,0" brush="255,255,255"/>
          </graphics>
        </attribute>
        <attribute name="Comment" id="2825" net="1">
          <![CDATA[]]>
          <graphics count="1">
            <graphic xoff="40.00" x="700.00" y="1740.00" id="2826" net="1" show="1" grparent="2552" state="1" pen="0,0,0" brush="255,255,255"/>
          </graphics>
        </attribute>
        <graphics count="1">
          <graphic id="2552" net="1" source="1075" target="2087" state="1" show="1" pen="0,0,0" brush="0,0,0" edge_designtype="3">
            <points count="2">
              <point x="420.00" y="1740.00"/>
              <point x="900.00" y="1740.00"/>
            </points>
          </graphic>
        </graphics>
      </edge>
      <edge source="1076" target="2160" id="2827" net="1">
        <attribute name="Multiplicity" id="2828" net="1">
          <![CDATA[1]]>
          <graphics count="1">
            <graphic xoff="20.00" x="600.00" y="440.00" id="2829" net="1" show="1" grparent="2552" state="1" pen="0,0,0" brush="255,255,255"/>
          </graphics>
        </attribute>
        <attribute name="Comment" id="2830" net="1">
          <![CDATA[]]>
          <graphics count="1">
            <graphic xoff="40.00" x="620.00" y="440.00" id="2831" net="1" show="1" grparent="2552" state="1" pen="0,0,0" brush="255,255,255"/>
          </graphics>
        </attribute>
        <graphics count="1">
          <graphic id="2552" net="1" source="1086" target="2168" state="1" show="1" pen="0,0,0" brush="0,0,0" edge_designtype="3">
            <points count="4">
              <point x="360.00" y="400.00"/>
              <point x="440.00" y="443.00"/>
              <point x="740.00" y="443.00"/>
              <point x="800.00" y="480.00"/>
            </points>
          </graphic>
        </graphics>
      </edge>
      <edge source="1087" target="2169" id="2832" net="1">
        <attribute name="Multiplicity" id="2833" net="1">
          <![CDATA[1]]>
          <graphics count="1">
            <graphic xoff="20.00" x="820.00" y="730.00" id="2834" net="1" show="1" grparent="2552" state="1" pen="0,0,0" brush="255,255,255"/>
          </graphics>
        </attribute>
        <attribute name="Comment" id="2835" net="1">
          <![CDATA[]]>
          <graphics count="1">
            <graphic xoff="40.00" x="840.00" y="730.00" id="2836" net="1" show="1" grparent="2552" state="1" pen="0,0,0" brush="255,255,255"/>
          </graphics>
        </attribute>
        <graphics count="1">
          <graphic id="2552" net="1" source="1097" target="2177" state="1" show="1" pen="0,0,0" brush="0,0,0" edge_designtype="3">
            <points count="2">
              <point x="800.00" y="640.00"/>
              <point x="800.00" y="820.00"/>
            </points>
          </graphic>
        </graphics>
      </edge>
      <edge source="1087" target="2304" id="2837" net="1">
        <attribute name="Multiplicity" id="2838" net="1">
          <![CDATA[3]]>
          <graphics count="1">
            <graphic xoff="20.00" x="890.00" y="670.00" id="2839" net="1" show="1" grparent="2552" state="1" pen="0,0,0" brush="255,255,255"/>
          </graphics>
        </attribute>
        <attribute name="Comment" id="2840" net="1">
          <![CDATA[]]>
          <graphics count="1">
            <graphic xoff="40.00" x="910.00" y="670.00" id="2841" net="1" show="1" grparent="2552" state="1" pen="0,0,0" brush="255,255,255"/>
          </graphics>
        </attribute>
        <graphics count="1">
          <graphic id="2552" net="1" source="1097" target="2312" state="1" show="1" pen="0,0,0" brush="0,0,0" edge_designtype="3">
            <points count="3">
              <point x="800.00" y="640.00"/>
              <point x="900.00" y="640.00"/>
              <point x="940.00" y="700.00"/>
            </points>
          </graphic>
        </graphics>
      </edge>
      <edge source="1098" target="2160" id="2842" net="1">
        <attribute name="Multiplicity" id="2843" net="1">
          <![CDATA[1]]>
          <graphics count="1">
            <graphic xoff="20.00" x="720.00" y="480.00" id="2844" net="1" show="1" grparent="2552" state="1" pen="0,0,0" brush="255,255,255"/>
          </graphics>
        </attribute>
        <attribute name="Comment" id="2845" net="1">
          <![CDATA[]]>
          <graphics count="1">
            <graphic xoff="40.00" x="740.00" y="480.00" id="2846" net="1" show="1" grparent="2552" state="1" pen="0,0,0" brush="255,255,255"/>
          </graphics>
        </attribute>
        <graphics count="1">
          <graphic id="2552" net="1" source="1108" target="2168" state="1" show="1" pen="0,0,0" brush="0,0,0" edge_designtype="3">
            <points count="2">
              <point x="600.00" y="480.00"/>
              <point x="800.00" y="480.00"/>
            </points>
          </graphic>
        </graphics>
      </edge>
      <edge source="1109" target="2169" id="2847" net="1">
        <attribute name="Multiplicity" id="2848" net="1">
          <![CDATA[1]]>
          <graphics count="1">
            <graphic xoff="20.00" x="990.00" y="870.00" id="2849" net="1" show="1" grparent="2552" state="1" pen="0,0,0" brush="255,255,255"/>
          </graphics>
        </attribute>
        <attribute name="Comment" id="2850" net="1">
          <![CDATA[]]>
          <graphics count="1">
            <graphic xoff="40.00" x="1010.00" y="870.00" id="2851" net="1" show="1" grparent="2552" state="1" pen="0,0,0" brush="255,255,255"/>
          </graphics>
        </attribute>
        <graphics count="1">
          <graphic id="2552" net="1" source="1119" target="2177" state="1" show="1" pen="0,0,0" brush="0,0,0" edge_designtype="3">
            <points count="3">
              <point x="1140.00" y="920.00"/>
              <point x="840.00" y="920.00"/>
              <point x="800.00" y="820.00"/>
            </points>
          </graphic>
        </graphics>
      </edge>
      <edge source="1109" target="2349" id="2852" net="1">
        <attribute name="Multiplicity" id="2853" net="1">
          <![CDATA[2]]>
          <graphics count="1">
            <graphic xoff="20.00" x="1160.00" y="740.00" id="2854" net="1" show="1" grparent="2552" state="1" pen="0,0,0" brush="255,255,255"/>
          </graphics>
        </attribute>
        <attribute name="Comment" id="2855" net="1">
          <![CDATA[]]>
          <graphics count="1">
            <graphic xoff="40.00" x="1180.00" y="740.00" id="2856" net="1" show="1" grparent="2552" state="1" pen="0,0,0" brush="255,255,255"/>
          </graphics>
        </attribute>
        <graphics count="1">
          <graphic id="2552" net="1" source="1119" target="2357" state="1" show="1" pen="0,0,0" brush="0,0,0" edge_designtype="3">
            <points count="2">
              <point x="1140.00" y="920.00"/>
              <point x="1140.00" y="560.00"/>
            </points>
          </graphic>
        </graphics>
      </edge>
      <edge source="1109" target="2223" id="2857" net="1">
        <attribute name="Multiplicity" id="2858" net="1">
          <![CDATA[1]]>
          <graphics count="1">
            <graphic xoff="20.00" x="1160.00" y="950.00" id="2859" net="1" show="1" grparent="2552" state="1" pen="0,0,0" brush="255,255,255"/>
          </graphics>
        </attribute>
        <attribute name="Comment" id="2860" net="1">
          <![CDATA[]]>
          <graphics count="1">
            <graphic xoff="40.00" x="1180.00" y="950.00" id="2861" net="1" show="1" grparent="2552" state="1" pen="0,0,0" brush="255,255,255"/>
          </graphics>
        </attribute>
        <graphics count="1">
          <graphic id="2552" net="1" source="1119" target="2231" state="1" show="1" pen="0,0,0" brush="0,0,0" edge_designtype="3">
            <points count="2">
              <point x="1140.00" y="920.00"/>
              <point x="1140.00" y="980.00"/>
            </points>
          </graphic>
        </graphics>
      </edge>
      <edge source="1120" target="2088" id="2862" net="1">
        <attribute name="Multiplicity" id="2863" net="1">
          <![CDATA[1]]>
          <graphics count="1">
            <graphic xoff="20.00" x="560.00" y="1240.00" id="2864" net="1" show="1" grparent="2552" state="1" pen="0,0,0" brush="255,255,255"/>
          </graphics>
        </attribute>
        <attribute name="Comment" id="2865" net="1">
          <![CDATA[]]>
          <graphics count="1">
            <graphic xoff="40.00" x="580.00" y="1240.00" id="2866" net="1" show="1" grparent="2552" state="1" pen="0,0,0" brush="255,255,255"/>
          </graphics>
        </attribute>
        <graphics count="1">
          <graphic id="2552" net="1" source="1166" target="2096" state="1" show="1" pen="0,0,0" brush="0,0,0" edge_designtype="3">
            <points count="2">
              <point x="420.00" y="1240.00"/>
              <point x="660.00" y="1240.00"/>
            </points>
          </graphic>
        </graphics>
      </edge>
      <edge source="1120" target="2403" id="2867" net="1">
        <attribute name="Multiplicity" id="2868" net="1">
          <![CDATA[1]]>
          <graphics count="1">
            <graphic xoff="20.00" x="440.00" y="1080.00" id="2869" net="1" show="1" grparent="2552" state="1" pen="0,0,0" brush="255,255,255"/>
          </graphics>
        </attribute>
        <attribute name="Comment" id="2870" net="1">
          <![CDATA[]]>
          <graphics count="1">
            <graphic xoff="40.00" x="460.00" y="1080.00" id="2871" net="1" show="1" grparent="2552" state="1" pen="0,0,0" brush="255,255,255"/>
          </graphics>
        </attribute>
        <graphics count="1">
          <graphic id="2552" net="1" source="1166" target="2411" state="1" show="1" pen="0,0,0" brush="0,0,0" edge_designtype="3">
            <points count="2">
              <point x="420.00" y="1240.00"/>
              <point x="420.00" y="920.00"/>
            </points>
          </graphic>
        </graphics>
      </edge>
      <edge source="1179" target="2088" id="2872" net="1">
        <attribute name="Multiplicity" id="2873" net="1">
          <![CDATA[1]]>
          <graphics count="1">
            <graphic xoff="20.00" x="760.00" y="1190.00" id="2874" net="1" show="1" grparent="2552" state="1" pen="0,0,0" brush="255,255,255"/>
          </graphics>
        </attribute>
        <attribute name="Comment" id="2875" net="1">
          <![CDATA[]]>
          <graphics count="1">
            <graphic xoff="40.00" x="780.00" y="1190.00" id="2876" net="1" show="1" grparent="2552" state="1" pen="0,0,0" brush="255,255,255"/>
          </graphics>
        </attribute>
        <graphics count="1">
          <graphic id="2552" net="1" source="1189" target="2096" state="1" show="1" pen="0,0,0" brush="0,0,0" edge_designtype="3">
            <points count="2">
              <point x="820.00" y="1140.00"/>
              <point x="660.00" y="1240.00"/>
            </points>
          </graphic>
        </graphics>
      </edge>
      <edge source="1179" target="2493" id="2877" net="1">
        <attribute name="Multiplicity" id="2878" net="1">
          <![CDATA[1]]>
          <graphics count="1">
            <graphic xoff="20.00" x="1000.00" y="1140.00" id="2879" net="1" show="1" grparent="2552" state="1" pen="0,0,0" brush="255,255,255"/>
          </graphics>
        </attribute>
        <attribute name="Comment" id="2880" net="1">
          <![CDATA[]]>
          <graphics count="1">
            <graphic xoff="40.00" x="1020.00" y="1140.00" id="2881" net="1" show="1" grparent="2552" state="1" pen="0,0,0" brush="255,255,255"/>
          </graphics>
        </attribute>
        <graphics count="1">
          <graphic id="2552" net="1" source="1189" target="2501" state="1" show="1" pen="0,0,0" brush="0,0,0" edge_designtype="3">
            <points count="2">
              <point x="820.00" y="1140.00"/>
              <point x="1140.00" y="1140.00"/>
            </points>
          </graphic>
        </graphics>
      </edge>
      <edge source="1179" target="2007" id="2882" net="1">
        <attribute name="Multiplicity" id="2883" net="1">
          <![CDATA[1]]>
          <graphics count="1">
            <graphic xoff="20.00" x="860.00" y="1620.00" id="2884" net="1" show="1" grparent="2552" state="1" pen="0,0,0" brush="255,255,255"/>
          </graphics>
        </attribute>
        <attribute name="Comment" id="2885" net="1">
          <![CDATA[]]>
          <graphics count="1">
            <graphic xoff="40.00" x="880.00" y="1620.00" id="2886" net="1" show="1" grparent="2552" state="1" pen="0,0,0" brush="255,255,255"/>
          </graphics>
        </attribute>
        <graphics count="1">
          <graphic id="2552" net="1" source="1225" target="2015" state="1" show="1" pen="0,0,0" brush="0,0,0" edge_designtype="3">
            <points count="2">
              <point x="780.00" y="1580.00"/>
              <point x="900.00" y="1660.00"/>
            </points>
          </graphic>
        </graphics>
      </edge>
      <edge source="1179" target="2223" id="2887" net="1">
        <attribute name="Multiplicity" id="2888" net="1">
          <![CDATA[1]]>
          <graphics count="1">
            <graphic xoff="20.00" x="1060.00" y="980.00" id="2889" net="1" show="1" grparent="2552" state="1" pen="0,0,0" brush="255,255,255"/>
          </graphics>
        </attribute>
        <attribute name="Comment" id="2890" net="1">
          <![CDATA[]]>
          <graphics count="1">
            <graphic xoff="40.00" x="1080.00" y="980.00" id="2891" net="1" show="1" grparent="2552" state="1" pen="0,0,0" brush="255,255,255"/>
          </graphics>
        </attribute>
        <graphics count="1">
          <graphic id="2552" net="1" source="1236" target="2231" state="1" show="1" pen="0,0,0" brush="0,0,0" edge_designtype="3">
            <points count="2">
              <point x="940.00" y="980.00"/>
              <point x="1140.00" y="980.00"/>
            </points>
          </graphic>
        </graphics>
      </edge>
      <edge source="1179" target="2250" id="2892" net="1">
        <attribute name="Multiplicity" id="2893" net="1">
          <![CDATA[1]]>
          <graphics count="1">
            <graphic xoff="20.00" x="3080.00" y="670.00" id="2894" net="1" show="1" grparent="2552" state="1" pen="0,0,0" brush="255,255,255"/>
          </graphics>
        </attribute>
        <attribute name="Comment" id="2895" net="1">
          <![CDATA[]]>
          <graphics count="1">
            <graphic xoff="40.00" x="3100.00" y="670.00" id="2896" net="1" show="1" grparent="2552" state="1" pen="0,0,0" brush="255,255,255"/>
          </graphics>
        </attribute>
        <graphics count="1">
          <graphic id="2552" net="1" source="1247" target="2258" state="1" show="1" pen="0,0,0" brush="0,0,0" edge_designtype="3">
            <points count="2">
              <point x="3060.00" y="720.00"/>
              <point x="3060.00" y="620.00"/>
            </points>
          </graphic>
        </graphics>
      </edge>
      <edge source="1179" target="2502" id="2897" net="1">
        <attribute name="Multiplicity" id="2898" net="1">
          <![CDATA[1]]>
          <graphics count="1">
            <graphic xoff="20.00" x="800.00" y="400.00" id="2899" net="1" show="1" grparent="2552" state="1" pen="0,0,0" brush="255,255,255"/>
          </graphics>
        </attribute>
        <attribute name="Comment" id="2900" net="1">
          <![CDATA[]]>
          <graphics count="1">
            <graphic xoff="40.00" x="820.00" y="400.00" id="2901" net="1" show="1" grparent="2552" state="1" pen="0,0,0" brush="255,255,255"/>
          </graphics>
        </attribute>
        <graphics count="1">
          <graphic id="2552" net="1" source="1258" target="2510" state="1" show="1" pen="0,0,0" brush="0,0,0" edge_designtype="3">
            <points count="2">
              <point x="920.00" y="400.00"/>
              <point x="640.00" y="400.00"/>
            </points>
          </graphic>
        </graphics>
      </edge>
      <edge source="1179" target="1809" id="2902" net="1">
        <attribute name="Multiplicity" id="2903" net="1">
          <![CDATA[1]]>
          <graphics count="1">
            <graphic xoff="20.00" x="2540.00" y="1000.00" id="2904" net="1" show="1" grparent="2552" state="1" pen="0,0,0" brush="255,255,255"/>
          </graphics>
        </attribute>
        <attribute name="Comment" id="2905" net="1">
          <![CDATA[]]>
          <graphics count="1">
            <graphic xoff="40.00" x="2560.00" y="1000.00" id="2906" net="1" show="1" grparent="2552" state="1" pen="0,0,0" brush="255,255,255"/>
          </graphics>
        </attribute>
        <graphics count="1">
          <graphic id="2552" net="1" source="1269" target="1817" state="1" show="1" pen="0,0,0" brush="0,0,0" edge_designtype="3">
            <points count="2">
              <point x="2520.00" y="960.00"/>
              <point x="2520.00" y="1040.00"/>
            </points>
          </graphic>
        </graphics>
      </edge>
      <edge source="1282" target="2277" id="2907" net="1">
        <attribute name="Multiplicity" id="2908" net="1">
          <![CDATA[1]]>
          <graphics count="1">
            <graphic xoff="20.00" x="1240.00" y="410.00" id="2909" net="1" show="1" grparent="2552" state="1" pen="0,0,0" brush="255,255,255"/>
          </graphics>
        </attribute>
        <attribute name="Comment" id="2910" net="1">
          <![CDATA[]]>
          <graphics count="1">
            <graphic xoff="40.00" x="1260.00" y="410.00" id="2911" net="1" show="1" grparent="2552" state="1" pen="0,0,0" brush="255,255,255"/>
          </graphics>
        </attribute>
        <graphics count="1">
          <graphic id="2552" net="1" source="1292" target="2285" state="1" show="1" pen="0,0,0" brush="0,0,0" edge_designtype="3">
            <points count="2">
              <point x="1220.00" y="480.00"/>
              <point x="1220.00" y="340.00"/>
            </points>
          </graphic>
        </graphics>
      </edge>
      <edge source="1282" target="2268" id="2912" net="1">
        <attribute name="Multiplicity" id="2913" net="1">
          <![CDATA[2]]>
          <graphics count="1">
            <graphic xoff="20.00" x="1440.00" y="480.00" id="2914" net="1" show="1" grparent="2552" state="1" pen="0,0,0" brush="255,255,255"/>
          </graphics>
        </attribute>
        <attribute name="Comment" id="2915" net="1">
          <![CDATA[]]>
          <graphics count="1">
            <graphic xoff="40.00" x="1460.00" y="480.00" id="2916" net="1" show="1" grparent="2552" state="1" pen="0,0,0" brush="255,255,255"/>
          </graphics>
        </attribute>
        <graphics count="1">
          <graphic id="2552" net="1" source="1292" target="2276" state="1" show="1" pen="0,0,0" brush="0,0,0" edge_designtype="3">
            <points count="2">
              <point x="1220.00" y="480.00"/>
              <point x="1620.00" y="480.00"/>
            </points>
          </graphic>
        </graphics>
      </edge>
      <edge source="1282" target="2304" id="2917" net="1">
        <attribute name="Multiplicity" id="2918" net="1">
          <![CDATA[3]]>
          <graphics count="1">
            <graphic xoff="20.00" x="1100.00" y="590.00" id="2919" net="1" show="1" grparent="2552" state="1" pen="0,0,0" brush="255,255,255"/>
          </graphics>
        </attribute>
        <attribute name="Comment" id="2920" net="1">
          <![CDATA[]]>
          <graphics count="1">
            <graphic xoff="40.00" x="1120.00" y="590.00" id="2921" net="1" show="1" grparent="2552" state="1" pen="0,0,0" brush="255,255,255"/>
          </graphics>
        </attribute>
        <graphics count="1">
          <graphic id="2552" net="1" source="1292" target="2312" state="1" show="1" pen="0,0,0" brush="0,0,0" edge_designtype="3">
            <points count="3">
              <point x="1220.00" y="480.00"/>
              <point x="940.00" y="480.00"/>
              <point x="940.00" y="700.00"/>
            </points>
          </graphic>
        </graphics>
      </edge>
      <edge source="1282" target="2439" id="2922" net="1">
        <attribute name="Multiplicity" id="2923" net="1">
          <![CDATA[2]]>
          <graphics count="1">
            <graphic xoff="20.00" x="1240.00" y="630.00" id="2924" net="1" show="1" grparent="2552" state="1" pen="0,0,0" brush="255,255,255"/>
          </graphics>
        </attribute>
        <attribute name="Comment" id="2925" net="1">
          <![CDATA[]]>
          <graphics count="1">
            <graphic xoff="40.00" x="1260.00" y="630.00" id="2926" net="1" show="1" grparent="2552" state="1" pen="0,0,0" brush="255,255,255"/>
          </graphics>
        </attribute>
        <graphics count="1">
          <graphic id="2552" net="1" source="1292" target="2447" state="1" show="1" pen="0,0,0" brush="0,0,0" edge_designtype="3">
            <points count="2">
              <point x="1220.00" y="480.00"/>
              <point x="1220.00" y="780.00"/>
            </points>
          </graphic>
        </graphics>
      </edge>
      <edge source="1293" target="2322" id="2927" net="1">
        <attribute name="Multiplicity" id="2928" net="1">
          <![CDATA[1]]>
          <graphics count="1">
            <graphic xoff="20.00" x="1590.00" y="590.00" id="2929" net="1" show="1" grparent="2552" state="1" pen="0,0,0" brush="255,255,255"/>
          </graphics>
        </attribute>
        <attribute name="Comment" id="2930" net="1">
          <![CDATA[]]>
          <graphics count="1">
            <graphic xoff="40.00" x="1610.00" y="590.00" id="2931" net="1" show="1" grparent="2552" state="1" pen="0,0,0" brush="255,255,255"/>
          </graphics>
        </attribute>
        <graphics count="1">
          <graphic id="2552" net="1" source="1303" target="2330" state="1" show="1" pen="0,0,0" brush="0,0,0" edge_designtype="3">
            <points count="2">
              <point x="1500.00" y="560.00"/>
              <point x="1640.00" y="620.00"/>
            </points>
          </graphic>
        </graphics>
      </edge>
      <edge source="1293" target="2358" id="2932" net="1">
        <attribute name="Multiplicity" id="2933" net="1">
          <![CDATA[1]]>
          <graphics count="1">
            <graphic xoff="20.00" x="1620.00" y="560.00" id="2934" net="1" show="1" grparent="2552" state="1" pen="0,0,0" brush="255,255,255"/>
          </graphics>
        </attribute>
        <attribute name="Comment" id="2935" net="1">
          <![CDATA[]]>
          <graphics count="1">
            <graphic xoff="40.00" x="1640.00" y="560.00" id="2936" net="1" show="1" grparent="2552" state="1" pen="0,0,0" brush="255,255,255"/>
          </graphics>
        </attribute>
        <graphics count="1">
          <graphic id="2552" net="1" source="1303" target="2366" state="1" show="1" pen="0,0,0" brush="0,0,0" edge_designtype="3">
            <points count="2">
              <point x="1500.00" y="560.00"/>
              <point x="1700.00" y="560.00"/>
            </points>
          </graphic>
        </graphics>
      </edge>
      <edge source="1293" target="2394" id="2937" net="1">
        <attribute name="Multiplicity" id="2938" net="1">
          <![CDATA[3]]>
          <graphics count="1">
            <graphic xoff="20.00" x="1450.00" y="620.00" id="2939" net="1" show="1" grparent="2552" state="1" pen="0,0,0" brush="255,255,255"/>
          </graphics>
        </attribute>
        <attribute name="Comment" id="2940" net="1">
          <![CDATA[]]>
          <graphics count="1">
            <graphic xoff="40.00" x="1470.00" y="620.00" id="2941" net="1" show="1" grparent="2552" state="1" pen="0,0,0" brush="255,255,255"/>
          </graphics>
        </attribute>
        <graphics count="1">
          <graphic id="2552" net="1" source="1303" target="2402" state="1" show="1" pen="0,0,0" brush="0,0,0" edge_designtype="3">
            <points count="3">
              <point x="1500.00" y="560.00"/>
              <point x="1360.00" y="620.00"/>
              <point x="1360.00" y="680.00"/>
            </points>
          </graphic>
        </graphics>
      </edge>
      <edge source="1304" target="2277" id="2942" net="1">
        <attribute name="Multiplicity" id="2943" net="1">
          <![CDATA[2]]>
          <graphics count="1">
            <graphic xoff="20.00" x="1240.00" y="300.00" id="2944" net="1" show="1" grparent="2552" state="1" pen="0,0,0" brush="255,255,255"/>
          </graphics>
        </attribute>
        <attribute name="Comment" id="2945" net="1">
          <![CDATA[]]>
          <graphics count="1">
            <graphic xoff="40.00" x="1260.00" y="300.00" id="2946" net="1" show="1" grparent="2552" state="1" pen="0,0,0" brush="255,255,255"/>
          </graphics>
        </attribute>
        <graphics count="1">
          <graphic id="2552" net="1" source="1314" target="2285" state="1" show="1" pen="0,0,0" brush="0,0,0" edge_designtype="3">
            <points count="2">
              <point x="1220.00" y="260.00"/>
              <point x="1220.00" y="340.00"/>
            </points>
          </graphic>
        </graphics>
      </edge>
      <edge source="1315" target="2286" id="2947" net="1">
        <attribute name="Multiplicity" id="2948" net="1">
          <![CDATA[1]]>
          <graphics count="1">
            <graphic xoff="20.00" x="1590.00" y="340.00" id="2949" net="1" show="1" grparent="2552" state="1" pen="0,0,0" brush="255,255,255"/>
          </graphics>
        </attribute>
        <attribute name="Comment" id="2950" net="1">
          <![CDATA[]]>
          <graphics count="1">
            <graphic xoff="40.00" x="1610.00" y="340.00" id="2951" net="1" show="1" grparent="2552" state="1" pen="0,0,0" brush="255,255,255"/>
          </graphics>
        </attribute>
        <graphics count="1">
          <graphic id="2552" net="1" source="1325" target="2294" state="1" show="1" pen="0,0,0" brush="0,0,0" edge_designtype="3">
            <points count="2">
              <point x="1460.00" y="340.00"/>
              <point x="1680.00" y="340.00"/>
            </points>
          </graphic>
        </graphics>
      </edge>
      <edge source="1326" target="2295" id="2952" net="1">
        <attribute name="Multiplicity" id="2953" net="1">
          <![CDATA[1]]>
          <graphics count="1">
            <graphic xoff="20.00" x="2010.00" y="340.00" id="2954" net="1" show="1" grparent="2552" state="1" pen="0,0,0" brush="255,255,255"/>
          </graphics>
        </attribute>
        <attribute name="Comment" id="2955" net="1">
          <![CDATA[]]>
          <graphics count="1">
            <graphic xoff="40.00" x="2030.00" y="340.00" id="2956" net="1" show="1" grparent="2552" state="1" pen="0,0,0" brush="255,255,255"/>
          </graphics>
        </attribute>
        <graphics count="1">
          <graphic id="2552" net="1" source="1336" target="2303" state="1" show="1" pen="0,0,0" brush="0,0,0" edge_designtype="3">
            <points count="2">
              <point x="1840.00" y="340.00"/>
              <point x="2140.00" y="340.00"/>
            </points>
          </graphic>
        </graphics>
      </edge>
      <edge source="1337" target="2349" id="2957" net="1">
        <attribute name="Multiplicity" id="2958" net="1">
          <![CDATA[1]]>
          <graphics count="1">
            <graphic xoff="20.00" x="1060.00" y="670.00" id="2959" net="1" show="1" grparent="2552" state="1" pen="0,0,0" brush="255,255,255"/>
          </graphics>
        </attribute>
        <attribute name="Comment" id="2960" net="1">
          <![CDATA[]]>
          <graphics count="1">
            <graphic xoff="40.00" x="1080.00" y="670.00" id="2961" net="1" show="1" grparent="2552" state="1" pen="0,0,0" brush="255,255,255"/>
          </graphics>
        </attribute>
        <graphics count="1">
          <graphic id="2552" net="1" source="1347" target="2357" state="1" show="1" pen="0,0,0" brush="0,0,0" edge_designtype="3">
            <points count="3">
              <point x="940.00" y="780.00"/>
              <point x="1040.00" y="780.00"/>
              <point x="1140.00" y="560.00"/>
            </points>
          </graphic>
        </graphics>
      </edge>
      <edge source="1337" target="2367" id="2962" net="1">
        <attribute name="Multiplicity" id="2963" net="1">
          <![CDATA[1]]>
          <graphics count="1">
            <graphic xoff="20.00" x="820.00" y="780.00" id="2964" net="1" show="1" grparent="2552" state="1" pen="0,0,0" brush="255,255,255"/>
          </graphics>
        </attribute>
        <attribute name="Comment" id="2965" net="1">
          <![CDATA[]]>
          <graphics count="1">
            <graphic xoff="40.00" x="840.00" y="780.00" id="2966" net="1" show="1" grparent="2552" state="1" pen="0,0,0" brush="255,255,255"/>
          </graphics>
        </attribute>
        <graphics count="1">
          <graphic id="2552" net="1" source="1347" target="2375" state="1" show="1" pen="0,0,0" brush="0,0,0" edge_designtype="3">
            <points count="2">
              <point x="940.00" y="780.00"/>
              <point x="660.00" y="780.00"/>
            </points>
          </graphic>
        </graphics>
      </edge>
      <edge source="1348" target="2340" id="2967" net="1">
        <attribute name="Multiplicity" id="2968" net="1">
          <![CDATA[1]]>
          <graphics count="1">
            <graphic xoff="20.00" x="2240.00" y="230.00" id="2969" net="1" show="1" grparent="2552" state="1" pen="0,0,0" brush="255,255,255"/>
          </graphics>
        </attribute>
        <attribute name="Comment" id="2970" net="1">
          <![CDATA[]]>
          <graphics count="1">
            <graphic xoff="40.00" x="2260.00" y="230.00" id="2971" net="1" show="1" grparent="2552" state="1" pen="0,0,0" brush="255,255,255"/>
          </graphics>
        </attribute>
        <graphics count="1">
          <graphic id="2552" net="1" source="1358" target="2348" state="1" show="1" pen="0,0,0" brush="0,0,0" edge_designtype="3">
            <points count="2">
              <point x="2220.00" y="280.00"/>
              <point x="2220.00" y="180.00"/>
            </points>
          </graphic>
        </graphics>
      </edge>
      <edge source="1348" target="2520" id="2972" net="1">
        <attribute name="Multiplicity" id="2973" net="1">
          <![CDATA[1]]>
          <graphics count="1">
            <graphic xoff="20.00" x="2420.00" y="210.00" id="2974" net="1" show="1" grparent="2552" state="1" pen="0,0,0" brush="255,255,255"/>
          </graphics>
        </attribute>
        <attribute name="Comment" id="2975" net="1">
          <![CDATA[]]>
          <graphics count="1">
            <graphic xoff="40.00" x="2440.00" y="210.00" id="2976" net="1" show="1" grparent="2552" state="1" pen="0,0,0" brush="255,255,255"/>
          </graphics>
        </attribute>
        <graphics count="1">
          <graphic id="2552" net="1" source="1358" target="2528" state="1" show="1" pen="0,0,0" brush="0,0,0" edge_designtype="3">
            <points count="3">
              <point x="2220.00" y="280.00"/>
              <point x="2320.00" y="140.00"/>
              <point x="2580.00" y="140.00"/>
            </points>
          </graphic>
        </graphics>
      </edge>
      <edge source="1348" target="2529" id="2977" net="1">
        <attribute name="Multiplicity" id="2978" net="1">
          <![CDATA[1]]>
          <graphics count="1">
            <graphic xoff="20.00" x="2420.00" y="280.00" id="2979" net="1" show="1" grparent="2552" state="1" pen="0,0,0" brush="255,255,255"/>
          </graphics>
        </attribute>
        <attribute name="Comment" id="2980" net="1">
          <![CDATA[]]>
          <graphics count="1">
            <graphic xoff="40.00" x="2440.00" y="280.00" id="2981" net="1" show="1" grparent="2552" state="1" pen="0,0,0" brush="255,255,255"/>
          </graphics>
        </attribute>
        <graphics count="1">
          <graphic id="2552" net="1" source="1358" target="2537" state="1" show="1" pen="0,0,0" brush="0,0,0" edge_designtype="3">
            <points count="2">
              <point x="2220.00" y="280.00"/>
              <point x="2580.00" y="280.00"/>
            </points>
          </graphic>
        </graphics>
      </edge>
      <edge source="1348" target="2538" id="2982" net="1">
        <attribute name="Multiplicity" id="2983" net="1">
          <![CDATA[1]]>
          <graphics count="1">
            <graphic xoff="20.00" x="2420.00" y="250.00" id="2984" net="1" show="1" grparent="2552" state="1" pen="0,0,0" brush="255,255,255"/>
          </graphics>
        </attribute>
        <attribute name="Comment" id="2985" net="1">
          <![CDATA[]]>
          <graphics count="1">
            <graphic xoff="40.00" x="2440.00" y="250.00" id="2986" net="1" show="1" grparent="2552" state="1" pen="0,0,0" brush="255,255,255"/>
          </graphics>
        </attribute>
        <graphics count="1">
          <graphic id="2552" net="1" source="1358" target="2546" state="1" show="1" pen="0,0,0" brush="0,0,0" edge_designtype="3">
            <points count="3">
              <point x="2220.00" y="280.00"/>
              <point x="2300.00" y="220.00"/>
              <point x="2580.00" y="220.00"/>
            </points>
          </graphic>
        </graphics>
      </edge>
      <edge source="1359" target="2376" id="2987" net="1">
        <attribute name="Multiplicity" id="2988" net="1">
          <![CDATA[2]]>
          <graphics count="1">
            <graphic xoff="20.00" x="1660.00" y="180.00" id="2989" net="1" show="1" grparent="2552" state="1" pen="0,0,0" brush="255,255,255"/>
          </graphics>
        </attribute>
        <attribute name="Comment" id="2990" net="1">
          <![CDATA[]]>
          <graphics count="1">
            <graphic xoff="40.00" x="1680.00" y="180.00" id="2991" net="1" show="1" grparent="2552" state="1" pen="0,0,0" brush="255,255,255"/>
          </graphics>
        </attribute>
        <graphics count="1">
          <graphic id="2552" net="1" source="1369" target="2384" state="1" show="1" pen="0,0,0" brush="0,0,0" edge_designtype="3">
            <points count="2">
              <point x="1840.00" y="180.00"/>
              <point x="1440.00" y="180.00"/>
            </points>
          </graphic>
        </graphics>
      </edge>
      <edge source="1359" target="2466" id="2992" net="1">
        <attribute name="Multiplicity" id="2993" net="1">
          <![CDATA[1]]>
          <graphics count="1">
            <graphic xoff="20.00" x="1860.00" y="130.00" id="2994" net="1" show="1" grparent="2552" state="1" pen="0,0,0" brush="255,255,255"/>
          </graphics>
        </attribute>
        <attribute name="Comment" id="2995" net="1">
          <![CDATA[]]>
          <graphics count="1">
            <graphic xoff="40.00" x="1880.00" y="130.00" id="2996" net="1" show="1" grparent="2552" state="1" pen="0,0,0" brush="255,255,255"/>
          </graphics>
        </attribute>
        <graphics count="1">
          <graphic id="2552" net="1" source="1369" target="2474" state="1" show="1" pen="0,0,0" brush="0,0,0" edge_designtype="3">
            <points count="2">
              <point x="1840.00" y="180.00"/>
              <point x="1840.00" y="80.00"/>
            </points>
          </graphic>
        </graphics>
      </edge>
      <edge source="1370" target="2322" id="2997" net="1">
        <attribute name="Multiplicity" id="2998" net="1">
          <![CDATA[1]]>
          <graphics count="1">
            <graphic xoff="20.00" x="1620.00" y="660.00" id="2999" net="1" show="1" grparent="2552" state="1" pen="0,0,0" brush="255,255,255"/>
          </graphics>
        </attribute>
        <attribute name="Comment" id="3000" net="1">
          <![CDATA[]]>
          <graphics count="1">
            <graphic xoff="40.00" x="1640.00" y="660.00" id="3001" net="1" show="1" grparent="2552" state="1" pen="0,0,0" brush="255,255,255"/>
          </graphics>
        </attribute>
        <graphics count="1">
          <graphic id="2552" net="1" source="1380" target="2330" state="1" show="1" pen="0,0,0" brush="0,0,0" edge_designtype="3">
            <points count="2">
              <point x="1560.00" y="700.00"/>
              <point x="1640.00" y="620.00"/>
            </points>
          </graphic>
        </graphics>
      </edge>
      <edge source="1381" target="2088" id="3002" net="1">
        <attribute name="Multiplicity" id="3003" net="1">
          <![CDATA[1]]>
          <graphics count="1">
            <graphic xoff="20.00" x="680.00" y="1080.00" id="3004" net="1" show="1" grparent="2552" state="1" pen="0,0,0" brush="255,255,255"/>
          </graphics>
        </attribute>
        <attribute name="Comment" id="3005" net="1">
          <![CDATA[]]>
          <graphics count="1">
            <graphic xoff="40.00" x="700.00" y="1080.00" id="3006" net="1" show="1" grparent="2552" state="1" pen="0,0,0" brush="255,255,255"/>
          </graphics>
        </attribute>
        <graphics count="1">
          <graphic id="2552" net="1" source="1391" target="2096" state="1" show="1" pen="0,0,0" brush="0,0,0" edge_designtype="3">
            <points count="2">
              <point x="660.00" y="920.00"/>
              <point x="660.00" y="1240.00"/>
            </points>
          </graphic>
        </graphics>
      </edge>
      <edge source="1381" target="2403" id="3007" net="1">
        <attribute name="Multiplicity" id="3008" net="1">
          <![CDATA[2]]>
          <graphics count="1">
            <graphic xoff="20.00" x="560.00" y="920.00" id="3009" net="1" show="1" grparent="2552" state="1" pen="0,0,0" brush="255,255,255"/>
          </graphics>
        </attribute>
        <attribute name="Comment" id="3010" net="1">
          <![CDATA[]]>
          <graphics count="1">
            <graphic xoff="40.00" x="580.00" y="920.00" id="3011" net="1" show="1" grparent="2552" state="1" pen="0,0,0" brush="255,255,255"/>
          </graphics>
        </attribute>
        <graphics count="1">
          <graphic id="2552" net="1" source="1391" target="2411" state="1" show="1" pen="0,0,0" brush="0,0,0" edge_designtype="3">
            <points count="2">
              <point x="660.00" y="920.00"/>
              <point x="420.00" y="920.00"/>
            </points>
          </graphic>
        </graphics>
      </edge>
      <edge source="1381" target="1836" id="3012" net="1">
        <attribute name="Multiplicity" id="3013" net="1">
          <![CDATA[1]]>
          <graphics count="1">
            <graphic xoff="20.00" x="1710.00" y="400.00" id="3014" net="1" show="1" grparent="2552" state="1" pen="0,0,0" brush="255,255,255"/>
          </graphics>
        </attribute>
        <attribute name="Comment" id="3015" net="1">
          <![CDATA[]]>
          <graphics count="1">
            <graphic xoff="40.00" x="1730.00" y="400.00" id="3016" net="1" show="1" grparent="2552" state="1" pen="0,0,0" brush="255,255,255"/>
          </graphics>
        </attribute>
        <graphics count="1">
          <graphic id="2552" net="1" source="1427" target="1844" state="1" show="1" pen="0,0,0" brush="0,0,0" edge_designtype="3">
            <points count="2">
              <point x="1520.00" y="400.00"/>
              <point x="1860.00" y="400.00"/>
            </points>
          </graphic>
        </graphics>
      </edge>
      <edge source="1381" target="2268" id="3017" net="1">
        <attribute name="Multiplicity" id="3018" net="1">
          <![CDATA[1]]>
          <graphics count="1">
            <graphic xoff="20.00" x="1590.00" y="440.00" id="3019" net="1" show="1" grparent="2552" state="1" pen="0,0,0" brush="255,255,255"/>
          </graphics>
        </attribute>
        <attribute name="Comment" id="3020" net="1">
          <![CDATA[]]>
          <graphics count="1">
            <graphic xoff="40.00" x="1610.00" y="440.00" id="3021" net="1" show="1" grparent="2552" state="1" pen="0,0,0" brush="255,255,255"/>
          </graphics>
        </attribute>
        <graphics count="1">
          <graphic id="2552" net="1" source="1427" target="2276" state="1" show="1" pen="0,0,0" brush="0,0,0" edge_designtype="3">
            <points count="2">
              <point x="1520.00" y="400.00"/>
              <point x="1620.00" y="480.00"/>
            </points>
          </graphic>
        </graphics>
      </edge>
      <edge source="1381" target="2079" id="3022" net="1">
        <attribute name="Multiplicity" id="3023" net="1">
          <![CDATA[1]]>
          <graphics count="1">
            <graphic xoff="20.00" x="920.00" y="1780.00" id="3024" net="1" show="1" grparent="2552" state="1" pen="0,0,0" brush="255,255,255"/>
          </graphics>
        </attribute>
        <attribute name="Comment" id="3025" net="1">
          <![CDATA[]]>
          <graphics count="1">
            <graphic xoff="40.00" x="940.00" y="1780.00" id="3026" net="1" show="1" grparent="2552" state="1" pen="0,0,0" brush="255,255,255"/>
          </graphics>
        </attribute>
        <graphics count="1">
          <graphic id="2552" net="1" source="1438" target="2087" state="1" show="1" pen="0,0,0" brush="0,0,0" edge_designtype="3">
            <points count="2">
              <point x="900.00" y="1820.00"/>
              <point x="900.00" y="1740.00"/>
            </points>
          </graphic>
        </graphics>
      </edge>
      <edge source="1381" target="1791" id="3027" net="1">
        <attribute name="Multiplicity" id="3028" net="1">
          <![CDATA[1]]>
          <graphics count="1">
            <graphic xoff="20.00" x="2960.00" y="540.00" id="3029" net="1" show="1" grparent="2552" state="1" pen="0,0,0" brush="255,255,255"/>
          </graphics>
        </attribute>
        <attribute name="Comment" id="3030" net="1">
          <![CDATA[]]>
          <graphics count="1">
            <graphic xoff="40.00" x="2980.00" y="540.00" id="3031" net="1" show="1" grparent="2552" state="1" pen="0,0,0" brush="255,255,255"/>
          </graphics>
        </attribute>
        <graphics count="1">
          <graphic id="2552" net="1" source="1449" target="1799" state="1" show="1" pen="0,0,0" brush="0,0,0" edge_designtype="3">
            <points count="2">
              <point x="3080.00" y="540.00"/>
              <point x="2800.00" y="540.00"/>
            </points>
          </graphic>
        </graphics>
      </edge>
      <edge source="1462" target="2412" id="3032" net="1">
        <attribute name="Multiplicity" id="3033" net="1">
          <![CDATA[1]]>
          <graphics count="1">
            <graphic xoff="20.00" x="400.00" y="1100.00" id="3034" net="1" show="1" grparent="2552" state="1" pen="0,0,0" brush="255,255,255"/>
          </graphics>
        </attribute>
        <attribute name="Comment" id="3035" net="1">
          <![CDATA[]]>
          <graphics count="1">
            <graphic xoff="40.00" x="420.00" y="1100.00" id="3036" net="1" show="1" grparent="2552" state="1" pen="0,0,0" brush="255,255,255"/>
          </graphics>
        </attribute>
        <graphics count="1">
          <graphic id="2552" net="1" source="1472" target="2420" state="1" show="1" pen="0,0,0" brush="0,0,0" edge_designtype="3">
            <points count="2">
              <point x="380.00" y="1060.00"/>
              <point x="380.00" y="1140.00"/>
            </points>
          </graphic>
        </graphics>
      </edge>
      <edge source="1473" target="2439" id="3037" net="1">
        <attribute name="Multiplicity" id="3038" net="1">
          <![CDATA[1]]>
          <graphics count="1">
            <graphic xoff="20.00" x="1240.00" y="990.00" id="3039" net="1" show="1" grparent="2552" state="1" pen="0,0,0" brush="255,255,255"/>
          </graphics>
        </attribute>
        <attribute name="Comment" id="3040" net="1">
          <![CDATA[]]>
          <graphics count="1">
            <graphic xoff="40.00" x="1260.00" y="990.00" id="3041" net="1" show="1" grparent="2552" state="1" pen="0,0,0" brush="255,255,255"/>
          </graphics>
        </attribute>
        <graphics count="1">
          <graphic id="2552" net="1" source="1483" target="2447" state="1" show="1" pen="0,0,0" brush="0,0,0" edge_designtype="3">
            <points count="2">
              <point x="1220.00" y="1200.00"/>
              <point x="1220.00" y="780.00"/>
            </points>
          </graphic>
        </graphics>
      </edge>
      <edge source="1473" target="1962" id="3042" net="1">
        <attribute name="Multiplicity" id="3043" net="1">
          <![CDATA[1]]>
          <graphics count="1">
            <graphic xoff="20.00" x="2210.00" y="800.00" id="3044" net="1" show="1" grparent="2552" state="1" pen="0,0,0" brush="255,255,255"/>
          </graphics>
        </attribute>
        <attribute name="Comment" id="3045" net="1">
          <![CDATA[]]>
          <graphics count="1">
            <graphic xoff="40.00" x="2230.00" y="800.00" id="3046" net="1" show="1" grparent="2552" state="1" pen="0,0,0" brush="255,255,255"/>
          </graphics>
        </attribute>
        <graphics count="1">
          <graphic id="2552" net="1" source="1519" target="1970" state="1" show="1" pen="0,0,0" brush="0,0,0" edge_designtype="3">
            <points count="2">
              <point x="2160.00" y="840.00"/>
              <point x="2220.00" y="760.00"/>
            </points>
          </graphic>
        </graphics>
      </edge>
      <edge source="1532" target="2277" id="3047" net="1">
        <attribute name="Multiplicity" id="3048" net="1">
          <![CDATA[1]]>
          <graphics count="1">
            <graphic xoff="20.00" x="1150.00" y="340.00" id="3049" net="1" show="1" grparent="2552" state="1" pen="0,0,0" brush="255,255,255"/>
          </graphics>
        </attribute>
        <attribute name="Comment" id="3050" net="1">
          <![CDATA[]]>
          <graphics count="1">
            <graphic xoff="40.00" x="1170.00" y="340.00" id="3051" net="1" show="1" grparent="2552" state="1" pen="0,0,0" brush="255,255,255"/>
          </graphics>
        </attribute>
        <graphics count="1">
          <graphic id="2552" net="1" source="1542" target="2285" state="1" show="1" pen="0,0,0" brush="0,0,0" edge_designtype="3">
            <points count="2">
              <point x="1040.00" y="340.00"/>
              <point x="1220.00" y="340.00"/>
            </points>
          </graphic>
        </graphics>
      </edge>
      <edge source="1543" target="2016" id="3052" net="1">
        <attribute name="Multiplicity" id="3053" net="1">
          <![CDATA[1]]>
          <graphics count="1">
            <graphic xoff="20.00" x="2180.00" y="980.00" id="3054" net="1" show="1" grparent="2552" state="1" pen="0,0,0" brush="255,255,255"/>
          </graphics>
        </attribute>
        <attribute name="Comment" id="3055" net="1">
          <![CDATA[]]>
          <graphics count="1">
            <graphic xoff="40.00" x="2200.00" y="980.00" id="3056" net="1" show="1" grparent="2552" state="1" pen="0,0,0" brush="255,255,255"/>
          </graphics>
        </attribute>
        <graphics count="1">
          <graphic id="2552" net="1" source="1589" target="2024" state="1" show="1" pen="0,0,0" brush="0,0,0" edge_designtype="3">
            <points count="2">
              <point x="2220.00" y="1040.00"/>
              <point x="2100.00" y="920.00"/>
            </points>
          </graphic>
        </graphics>
      </edge>
      <edge source="1543" target="1809" id="3057" net="1">
        <attribute name="Multiplicity" id="3058" net="1">
          <![CDATA[1]]>
          <graphics count="1">
            <graphic xoff="20.00" x="2390.00" y="1040.00" id="3059" net="1" show="1" grparent="2552" state="1" pen="0,0,0" brush="255,255,255"/>
          </graphics>
        </attribute>
        <attribute name="Comment" id="3060" net="1">
          <![CDATA[]]>
          <graphics count="1">
            <graphic xoff="40.00" x="2410.00" y="1040.00" id="3061" net="1" show="1" grparent="2552" state="1" pen="0,0,0" brush="255,255,255"/>
          </graphics>
        </attribute>
        <graphics count="1">
          <graphic id="2552" net="1" source="1589" target="1817" state="1" show="1" pen="0,0,0" brush="0,0,0" edge_designtype="3">
            <points count="2">
              <point x="2220.00" y="1040.00"/>
              <point x="2520.00" y="1040.00"/>
            </points>
          </graphic>
        </graphics>
      </edge>
      <edge source="1543" target="2088" id="3062" net="1">
        <attribute name="Multiplicity" id="3063" net="1">
          <![CDATA[1]]>
          <graphics count="1">
            <graphic xoff="20.00" x="650.00" y="1170.00" id="3064" net="1" show="1" grparent="2552" state="1" pen="0,0,0" brush="255,255,255"/>
          </graphics>
        </attribute>
        <attribute name="Comment" id="3065" net="1">
          <![CDATA[]]>
          <graphics count="1">
            <graphic xoff="40.00" x="670.00" y="1170.00" id="3066" net="1" show="1" grparent="2552" state="1" pen="0,0,0" brush="255,255,255"/>
          </graphics>
        </attribute>
        <graphics count="1">
          <graphic id="2552" net="1" source="1600" target="2096" state="1" show="1" pen="0,0,0" brush="0,0,0" edge_designtype="3">
            <points count="2">
              <point x="600.00" y="1100.00"/>
              <point x="660.00" y="1240.00"/>
            </points>
          </graphic>
        </graphics>
      </edge>
      <edge source="1624" target="2457" id="3067" net="1">
        <attribute name="Multiplicity" id="3068" net="1">
          <![CDATA[1]]>
          <graphics count="1">
            <graphic xoff="20.00" x="2560.00" y="670.00" id="3069" net="1" show="1" grparent="2552" state="1" pen="0,0,0" brush="255,255,255"/>
          </graphics>
        </attribute>
        <attribute name="Comment" id="3070" net="1">
          <![CDATA[]]>
          <graphics count="1">
            <graphic xoff="40.00" x="2580.00" y="670.00" id="3071" net="1" show="1" grparent="2552" state="1" pen="0,0,0" brush="255,255,255"/>
          </graphics>
        </attribute>
        <graphics count="1">
          <graphic id="2552" net="1" source="1634" target="2465" state="1" show="1" pen="0,0,0" brush="0,0,0" edge_designtype="3">
            <points count="2">
              <point x="2540.00" y="620.00"/>
              <point x="2540.00" y="720.00"/>
            </points>
          </graphic>
        </graphics>
      </edge>
      <edge source="1624" target="2493" id="3072" net="1">
        <attribute name="Multiplicity" id="3073" net="1">
          <![CDATA[1]]>
          <graphics count="1">
            <graphic xoff="20.00" x="1160.00" y="1100.00" id="3074" net="1" show="1" grparent="2552" state="1" pen="0,0,0" brush="255,255,255"/>
          </graphics>
        </attribute>
        <attribute name="Comment" id="3075" net="1">
          <![CDATA[]]>
          <graphics count="1">
            <graphic xoff="40.00" x="1180.00" y="1100.00" id="3076" net="1" show="1" grparent="2552" state="1" pen="0,0,0" brush="255,255,255"/>
          </graphics>
        </attribute>
        <graphics count="1">
          <graphic id="2552" net="1" source="1670" target="2501" state="1" show="1" pen="0,0,0" brush="0,0,0" edge_designtype="3">
            <points count="2">
              <point x="1140.00" y="1060.00"/>
              <point x="1140.00" y="1140.00"/>
            </points>
          </graphic>
        </graphics>
      </edge>
      <edge source="1624" target="2223" id="3077" net="1">
        <attribute name="Multiplicity" id="3078" net="1">
          <![CDATA[1]]>
          <graphics count="1">
            <graphic xoff="20.00" x="1160.00" y="1020.00" id="3079" net="1" show="1" grparent="2552" state="1" pen="0,0,0" brush="255,255,255"/>
          </graphics>
        </attribute>
        <attribute name="Comment" id="3080" net="1">
          <![CDATA[]]>
          <graphics count="1">
            <graphic xoff="40.00" x="1180.00" y="1020.00" id="3081" net="1" show="1" grparent="2552" state="1" pen="0,0,0" brush="255,255,255"/>
          </graphics>
        </attribute>
        <graphics count="1">
          <graphic id="2552" net="1" source="1670" target="2231" state="1" show="1" pen="0,0,0" brush="0,0,0" edge_designtype="3">
            <points count="2">
              <point x="1140.00" y="1060.00"/>
              <point x="1140.00" y="980.00"/>
            </points>
          </graphic>
        </graphics>
      </edge>
      <edge source="1694" target="1899" id="3082" net="1">
        <attribute name="Multiplicity" id="3083" net="1">
          <![CDATA[2]]>
          <graphics count="1">
            <graphic xoff="20.00" x="2640.00" y="760.00" id="3084" net="1" show="1" grparent="2552" state="1" pen="0,0,0" brush="255,255,255"/>
          </graphics>
        </attribute>
        <attribute name="Comment" id="3085" net="1">
          <![CDATA[]]>
          <graphics count="1">
            <graphic xoff="40.00" x="2660.00" y="760.00" id="3086" net="1" show="1" grparent="2552" state="1" pen="0,0,0" brush="255,255,255"/>
          </graphics>
        </attribute>
        <graphics count="1">
          <graphic id="2552" net="1" source="1704" target="1907" state="1" show="1" pen="0,0,0" brush="0,0,0" edge_designtype="3">
            <points count="2">
              <point x="2580.00" y="800.00"/>
              <point x="2660.00" y="720.00"/>
            </points>
          </graphic>
        </graphics>
      </edge>
      <edge source="1753" target="1962" id="3087" net="1">
        <attribute name="Multiplicity" id="3088" net="1">
          <![CDATA[1]]>
          <graphics count="1">
            <graphic xoff="20.00" x="2240.00" y="690.00" id="3089" net="1" show="1" grparent="2552" state="1" pen="0,0,0" brush="255,255,255"/>
          </graphics>
        </attribute>
        <attribute name="Comment" id="3090" net="1">
          <![CDATA[]]>
          <graphics count="1">
            <graphic xoff="40.00" x="2260.00" y="690.00" id="3091" net="1" show="1" grparent="2552" state="1" pen="0,0,0" brush="255,255,255"/>
          </graphics>
        </attribute>
        <graphics count="1">
          <graphic id="2552" net="1" source="1763" target="1970" state="1" show="1" pen="0,0,0" brush="0,0,0" edge_designtype="3">
            <points count="2">
              <point x="2220.00" y="620.00"/>
              <point x="2220.00" y="760.00"/>
            </points>
          </graphic>
        </graphics>
      </edge>
      <edge source="1764" target="226" id="3092" net="1">
        <attribute name="Multiplicity" id="3093" net="1">
          <![CDATA[1]]>
          <graphics count="1">
            <graphic xoff="20.00" x="2170.00" y="1060.00" id="3094" net="1" show="1" grparent="2552" state="1" pen="0,0,0" brush="255,255,255"/>
          </graphics>
        </attribute>
        <attribute name="Comment" id="3095" net="1">
          <![CDATA[]]>
          <graphics count="1">
            <graphic xoff="40.00" x="2190.00" y="1060.00" id="3096" net="1" show="1" grparent="2552" state="1" pen="0,0,0" brush="255,255,255"/>
          </graphics>
        </attribute>
        <graphics count="1">
          <graphic id="2552" net="1" source="1772" target="236" state="1" show="1" pen="0,0,0" brush="0,0,0" edge_designtype="3">
            <points count="2">
              <point x="2200.00" y="1120.00"/>
              <point x="2100.00" y="1000.00"/>
            </points>
          </graphic>
        </graphics>
      </edge>
      <edge source="1773" target="1179" id="3097" net="1">
        <attribute name="Multiplicity" id="3098" net="1">
          <![CDATA[1]]>
          <graphics count="1">
            <graphic xoff="20.00" x="2540.00" y="900.00" id="3099" net="1" show="1" grparent="2552" state="1" pen="0,0,0" brush="255,255,255"/>
          </graphics>
        </attribute>
        <attribute name="Comment" id="3100" net="1">
          <![CDATA[]]>
          <graphics count="1">
            <graphic xoff="40.00" x="2560.00" y="900.00" id="3101" net="1" show="1" grparent="2552" state="1" pen="0,0,0" brush="255,255,255"/>
          </graphics>
        </attribute>
        <graphics count="1">
          <graphic id="2552" net="1" source="1781" target="1269" state="1" show="1" pen="0,0,0" brush="0,0,0" edge_designtype="3">
            <points count="2">
              <point x="2520.00" y="840.00"/>
              <point x="2520.00" y="960.00"/>
            </points>
          </graphic>
        </graphics>
      </edge>
      <edge source="1782" target="421" id="3102" net="1">
        <attribute name="Multiplicity" id="3103" net="1">
          <![CDATA[1]]>
          <graphics count="1">
            <graphic xoff="20.00" x="2120.00" y="600.00" id="3104" net="1" show="1" grparent="2552" state="1" pen="0,0,0" brush="255,255,255"/>
          </graphics>
        </attribute>
        <attribute name="Comment" id="3105" net="1">
          <![CDATA[]]>
          <graphics count="1">
            <graphic xoff="40.00" x="2140.00" y="600.00" id="3106" net="1" show="1" grparent="2552" state="1" pen="0,0,0" brush="255,255,255"/>
          </graphics>
        </attribute>
        <graphics count="1">
          <graphic id="2552" net="1" source="1790" target="431" state="1" show="1" pen="0,0,0" brush="0,0,0" edge_designtype="3">
            <points count="2">
              <point x="2100.00" y="540.00"/>
              <point x="2100.00" y="660.00"/>
            </points>
          </graphic>
        </graphics>
      </edge>
      <edge source="1782" target="1753" id="3107" net="1">
        <attribute name="Multiplicity" id="3108" net="1">
          <![CDATA[1]]>
          <graphics count="1">
            <graphic xoff="20.00" x="2180.00" y="580.00" id="3109" net="1" show="1" grparent="2552" state="1" pen="0,0,0" brush="255,255,255"/>
          </graphics>
        </attribute>
        <attribute name="Comment" id="3110" net="1">
          <![CDATA[]]>
          <graphics count="1">
            <graphic xoff="40.00" x="2200.00" y="580.00" id="3111" net="1" show="1" grparent="2552" state="1" pen="0,0,0" brush="255,255,255"/>
          </graphics>
        </attribute>
        <graphics count="1">
          <graphic id="2552" net="1" source="1790" target="1763" state="1" show="1" pen="0,0,0" brush="0,0,0" edge_designtype="3">
            <points count="2">
              <point x="2100.00" y="540.00"/>
              <point x="2220.00" y="620.00"/>
            </points>
          </graphic>
        </graphics>
      </edge>
      <edge source="1782" target="1694" id="3112" net="1">
        <attribute name="Multiplicity" id="3113" net="1">
          <![CDATA[1]]>
          <graphics count="1">
            <graphic xoff="20.00" x="2240.00" y="540.00" id="3114" net="1" show="1" grparent="2552" state="1" pen="0,0,0" brush="255,255,255"/>
          </graphics>
        </attribute>
        <attribute name="Comment" id="3115" net="1">
          <![CDATA[]]>
          <graphics count="1">
            <graphic xoff="40.00" x="2260.00" y="540.00" id="3116" net="1" show="1" grparent="2552" state="1" pen="0,0,0" brush="255,255,255"/>
          </graphics>
        </attribute>
        <graphics count="1">
          <graphic id="2552" net="1" source="1790" target="1740" state="1" show="1" pen="0,0,0" brush="0,0,0" edge_designtype="3">
            <points count="2">
              <point x="2100.00" y="540.00"/>
              <point x="2340.00" y="540.00"/>
            </points>
          </graphic>
        </graphics>
      </edge>
      <edge source="1791" target="340" id="3117" net="1">
        <attribute name="Multiplicity" id="3118" net="1">
          <![CDATA[1]]>
          <graphics count="1">
            <graphic xoff="20.00" x="2690.00" y="500.00" id="3119" net="1" show="1" grparent="2552" state="1" pen="0,0,0" brush="255,255,255"/>
          </graphics>
        </attribute>
        <attribute name="Comment" id="3120" net="1">
          <![CDATA[]]>
          <graphics count="1">
            <graphic xoff="40.00" x="2710.00" y="500.00" id="3121" net="1" show="1" grparent="2552" state="1" pen="0,0,0" brush="255,255,255"/>
          </graphics>
        </attribute>
        <graphics count="1">
          <graphic id="2552" net="1" source="1799" target="350" state="1" show="1" pen="0,0,0" brush="0,0,0" edge_designtype="3">
            <points count="2">
              <point x="2800.00" y="540.00"/>
              <point x="2540.00" y="460.00"/>
            </points>
          </graphic>
        </graphics>
      </edge>
      <edge source="1800" target="351" id="3122" net="1">
        <attribute name="Multiplicity" id="3123" net="1">
          <![CDATA[2]]>
          <graphics count="1">
            <graphic xoff="20.00" x="2470.00" y="590.00" id="3124" net="1" show="1" grparent="2552" state="1" pen="0,0,0" brush="255,255,255"/>
          </graphics>
        </attribute>
        <attribute name="Comment" id="3125" net="1">
          <![CDATA[]]>
          <graphics count="1">
            <graphic xoff="40.00" x="2490.00" y="590.00" id="3126" net="1" show="1" grparent="2552" state="1" pen="0,0,0" brush="255,255,255"/>
          </graphics>
        </attribute>
        <graphics count="1">
          <graphic id="2552" net="1" source="1808" target="361" state="1" show="1" pen="0,0,0" brush="0,0,0" edge_designtype="3">
            <points count="2">
              <point x="2540.00" y="540.00"/>
              <point x="2360.00" y="640.00"/>
            </points>
          </graphic>
        </graphics>
      </edge>
      <edge source="1800" target="1543" id="3127" net="1">
        <attribute name="Multiplicity" id="3128" net="1">
          <![CDATA[2]]>
          <graphics count="1">
            <graphic xoff="20.00" x="2620.00" y="580.00" id="3129" net="1" show="1" grparent="2552" state="1" pen="0,0,0" brush="255,255,255"/>
          </graphics>
        </attribute>
        <attribute name="Comment" id="3130" net="1">
          <![CDATA[]]>
          <graphics count="1">
            <graphic xoff="40.00" x="2640.00" y="580.00" id="3131" net="1" show="1" grparent="2552" state="1" pen="0,0,0" brush="255,255,255"/>
          </graphics>
        </attribute>
        <graphics count="1">
          <graphic id="2552" net="1" source="1808" target="1553" state="1" show="1" pen="0,0,0" brush="0,0,0" edge_designtype="3">
            <points count="2">
              <point x="2540.00" y="540.00"/>
              <point x="2660.00" y="620.00"/>
            </points>
          </graphic>
        </graphics>
      </edge>
      <edge source="1800" target="1624" id="3132" net="1">
        <attribute name="Multiplicity" id="3133" net="1">
          <![CDATA[2]]>
          <graphics count="1">
            <graphic xoff="20.00" x="2560.00" y="580.00" id="3134" net="1" show="1" grparent="2552" state="1" pen="0,0,0" brush="255,255,255"/>
          </graphics>
        </attribute>
        <attribute name="Comment" id="3135" net="1">
          <![CDATA[]]>
          <graphics count="1">
            <graphic xoff="40.00" x="2580.00" y="580.00" id="3136" net="1" show="1" grparent="2552" state="1" pen="0,0,0" brush="255,255,255"/>
          </graphics>
        </attribute>
        <graphics count="1">
          <graphic id="2552" net="1" source="1808" target="1634" state="1" show="1" pen="0,0,0" brush="0,0,0" edge_designtype="3">
            <points count="2">
              <point x="2540.00" y="540.00"/>
              <point x="2540.00" y="620.00"/>
            </points>
          </graphic>
        </graphics>
      </edge>
      <edge source="1809" target="432" id="3137" net="1">
        <attribute name="Multiplicity" id="3138" net="1">
          <![CDATA[1]]>
          <graphics count="1">
            <graphic xoff="20.00" x="2540.00" y="1080.00" id="3139" net="1" show="1" grparent="2552" state="1" pen="0,0,0" brush="255,255,255"/>
          </graphics>
        </attribute>
        <attribute name="Comment" id="3140" net="1">
          <![CDATA[]]>
          <graphics count="1">
            <graphic xoff="40.00" x="2560.00" y="1080.00" id="3141" net="1" show="1" grparent="2552" state="1" pen="0,0,0" brush="255,255,255"/>
          </graphics>
        </attribute>
        <graphics count="1">
          <graphic id="2552" net="1" source="1817" target="442" state="1" show="1" pen="0,0,0" brush="0,0,0" edge_designtype="3">
            <points count="2">
              <point x="2520.00" y="1040.00"/>
              <point x="2520.00" y="1120.00"/>
            </points>
          </graphic>
        </graphics>
      </edge>
      <edge source="1818" target="763" id="3142" net="1">
        <attribute name="Multiplicity" id="3143" net="1">
          <![CDATA[1]]>
          <graphics count="1">
            <graphic xoff="20.00" x="1880.00" y="630.00" id="3144" net="1" show="1" grparent="2552" state="1" pen="0,0,0" brush="255,255,255"/>
          </graphics>
        </attribute>
        <attribute name="Comment" id="3145" net="1">
          <![CDATA[]]>
          <graphics count="1">
            <graphic xoff="40.00" x="1900.00" y="630.00" id="3146" net="1" show="1" grparent="2552" state="1" pen="0,0,0" brush="255,255,255"/>
          </graphics>
        </attribute>
        <graphics count="1">
          <graphic id="2552" net="1" source="1826" target="773" state="1" show="1" pen="0,0,0" brush="0,0,0" edge_designtype="3">
            <points count="2">
              <point x="1860.00" y="700.00"/>
              <point x="1860.00" y="560.00"/>
            </points>
          </graphic>
        </graphics>
      </edge>
      <edge source="1827" target="763" id="3147" net="1">
        <attribute name="Multiplicity" id="3148" net="1">
          <![CDATA[1]]>
          <graphics count="1">
            <graphic xoff="20.00" x="1850.00" y="520.00" id="3149" net="1" show="1" grparent="2552" state="1" pen="0,0,0" brush="255,255,255"/>
          </graphics>
        </attribute>
        <attribute name="Comment" id="3150" net="1">
          <![CDATA[]]>
          <graphics count="1">
            <graphic xoff="40.00" x="1870.00" y="520.00" id="3151" net="1" show="1" grparent="2552" state="1" pen="0,0,0" brush="255,255,255"/>
          </graphics>
        </attribute>
        <graphics count="1">
          <graphic id="2552" net="1" source="1835" target="773" state="1" show="1" pen="0,0,0" brush="0,0,0" edge_designtype="3">
            <points count="2">
              <point x="1800.00" y="480.00"/>
              <point x="1860.00" y="560.00"/>
            </points>
          </graphic>
        </graphics>
      </edge>
      <edge source="1836" target="248" id="3152" net="1">
        <attribute name="Multiplicity" id="3153" net="1">
          <![CDATA[2]]>
          <graphics count="1">
            <graphic xoff="20.00" x="1980.00" y="430.00" id="3154" net="1" show="1" grparent="2552" state="1" pen="0,0,0" brush="255,255,255"/>
          </graphics>
        </attribute>
        <attribute name="Comment" id="3155" net="1">
          <![CDATA[]]>
          <graphics count="1">
            <graphic xoff="40.00" x="2000.00" y="430.00" id="3156" net="1" show="1" grparent="2552" state="1" pen="0,0,0" brush="255,255,255"/>
          </graphics>
        </attribute>
        <graphics count="1">
          <graphic id="2552" net="1" source="1844" target="258" state="1" show="1" pen="0,0,0" brush="0,0,0" edge_designtype="3">
            <points count="3">
              <point x="1860.00" y="400.00"/>
              <point x="2000.00" y="460.00"/>
              <point x="2060.00" y="460.00"/>
            </points>
          </graphic>
        </graphics>
      </edge>
      <edge source="1845" target="693" id="3157" net="1">
        <attribute name="Multiplicity" id="3158" net="1">
          <![CDATA[1]]>
          <graphics count="1">
            <graphic xoff="20.00" x="2720.00" y="1170.00" id="3159" net="1" show="1" grparent="2552" state="1" pen="0,0,0" brush="255,255,255"/>
          </graphics>
        </attribute>
        <attribute name="Comment" id="3160" net="1">
          <![CDATA[]]>
          <graphics count="1">
            <graphic xoff="40.00" x="2740.00" y="1170.00" id="3161" net="1" show="1" grparent="2552" state="1" pen="0,0,0" brush="255,255,255"/>
          </graphics>
        </attribute>
        <graphics count="1">
          <graphic id="2552" net="1" source="1853" target="703" state="1" show="1" pen="0,0,0" brush="0,0,0" edge_designtype="3">
            <points count="2">
              <point x="2700.00" y="1120.00"/>
              <point x="2700.00" y="1220.00"/>
            </points>
          </graphic>
        </graphics>
      </edge>
      <edge source="1854" target="572" id="3162" net="1">
        <attribute name="Multiplicity" id="3163" net="1">
          <![CDATA[1]]>
          <graphics count="1">
            <graphic xoff="20.00" x="2920.00" y="810.00" id="3164" net="1" show="1" grparent="2552" state="1" pen="0,0,0" brush="255,255,255"/>
          </graphics>
        </attribute>
        <attribute name="Comment" id="3165" net="1">
          <![CDATA[]]>
          <graphics count="1">
            <graphic xoff="40.00" x="2940.00" y="810.00" id="3166" net="1" show="1" grparent="2552" state="1" pen="0,0,0" brush="255,255,255"/>
          </graphics>
        </attribute>
        <graphics count="1">
          <graphic id="2552" net="1" source="1862" target="582" state="1" show="1" pen="0,0,0" brush="0,0,0" edge_designtype="3">
            <points count="3">
              <point x="2980.00" y="840.00"/>
              <point x="2980.00" y="780.00"/>
              <point x="2820.00" y="780.00"/>
            </points>
          </graphic>
        </graphics>
      </edge>
      <edge source="1863" target="583" id="3167" net="1">
        <attribute name="Multiplicity" id="3168" net="1">
          <![CDATA[1]]>
          <graphics count="1">
            <graphic xoff="20.00" x="2940.00" y="960.00" id="3169" net="1" show="1" grparent="2552" state="1" pen="0,0,0" brush="255,255,255"/>
          </graphics>
        </attribute>
        <attribute name="Comment" id="3170" net="1">
          <![CDATA[]]>
          <graphics count="1">
            <graphic xoff="40.00" x="2960.00" y="960.00" id="3171" net="1" show="1" grparent="2552" state="1" pen="0,0,0" brush="255,255,255"/>
          </graphics>
        </attribute>
        <graphics count="1">
          <graphic id="2552" net="1" source="1871" target="593" state="1" show="1" pen="0,0,0" brush="0,0,0" edge_designtype="3">
            <points count="2">
              <point x="2920.00" y="920.00"/>
              <point x="2920.00" y="1000.00"/>
            </points>
          </graphic>
        </graphics>
      </edge>
      <edge source="1872" target="594" id="3172" net="1">
        <attribute name="Multiplicity" id="3173" net="1">
          <![CDATA[1]]>
          <graphics count="1">
            <graphic xoff="20.00" x="1740.00" y="1330.00" id="3174" net="1" show="1" grparent="2552" state="1" pen="0,0,0" brush="255,255,255"/>
          </graphics>
        </attribute>
        <attribute name="Comment" id="3175" net="1">
          <![CDATA[]]>
          <graphics count="1">
            <graphic xoff="40.00" x="1760.00" y="1330.00" id="3176" net="1" show="1" grparent="2552" state="1" pen="0,0,0" brush="255,255,255"/>
          </graphics>
        </attribute>
        <graphics count="1">
          <graphic id="2552" net="1" source="1880" target="604" state="1" show="1" pen="0,0,0" brush="0,0,0" edge_designtype="3">
            <points count="3">
              <point x="1860.00" y="1400.00"/>
              <point x="1580.00" y="1400.00"/>
              <point x="1580.00" y="1260.00"/>
            </points>
          </graphic>
        </graphics>
      </edge>
      <edge source="1890" target="671" id="3177" net="1">
        <attribute name="Multiplicity" id="3178" net="1">
          <![CDATA[1]]>
          <graphics count="1">
            <graphic xoff="20.00" x="1880.00" y="1640.00" id="3179" net="1" show="1" grparent="2552" state="1" pen="0,0,0" brush="255,255,255"/>
          </graphics>
        </attribute>
        <attribute name="Comment" id="3180" net="1">
          <![CDATA[]]>
          <graphics count="1">
            <graphic xoff="40.00" x="1900.00" y="1640.00" id="3181" net="1" show="1" grparent="2552" state="1" pen="0,0,0" brush="255,255,255"/>
          </graphics>
        </attribute>
        <graphics count="1">
          <graphic id="2552" net="1" source="1898" target="681" state="1" show="1" pen="0,0,0" brush="0,0,0" edge_designtype="3">
            <points count="2">
              <point x="1920.00" y="1640.00"/>
              <point x="1800.00" y="1640.00"/>
            </points>
          </graphic>
        </graphics>
      </edge>
      <edge source="1899" target="410" id="3182" net="1">
        <attribute name="Multiplicity" id="3183" net="1">
          <![CDATA[3]]>
          <graphics count="1">
            <graphic xoff="20.00" x="2680.00" y="770.00" id="3184" net="1" show="1" grparent="2552" state="1" pen="0,0,0" brush="255,255,255"/>
          </graphics>
        </attribute>
        <attribute name="Comment" id="3185" net="1">
          <![CDATA[]]>
          <graphics count="1">
            <graphic xoff="40.00" x="2700.00" y="770.00" id="3186" net="1" show="1" grparent="2552" state="1" pen="0,0,0" brush="255,255,255"/>
          </graphics>
        </attribute>
        <graphics count="1">
          <graphic id="2552" net="1" source="1907" target="420" state="1" show="1" pen="0,0,0" brush="0,0,0" edge_designtype="3">
            <points count="2">
              <point x="2660.00" y="720.00"/>
              <point x="2660.00" y="820.00"/>
            </points>
          </graphic>
        </graphics>
      </edge>
      <edge source="1899" target="1179" id="3187" net="1">
        <attribute name="Multiplicity" id="3188" net="1">
          <![CDATA[3]]>
          <graphics count="1">
            <graphic xoff="20.00" x="2880.00" y="720.00" id="3189" net="1" show="1" grparent="2552" state="1" pen="0,0,0" brush="255,255,255"/>
          </graphics>
        </attribute>
        <attribute name="Comment" id="3190" net="1">
          <![CDATA[]]>
          <graphics count="1">
            <graphic xoff="40.00" x="2900.00" y="720.00" id="3191" net="1" show="1" grparent="2552" state="1" pen="0,0,0" brush="255,255,255"/>
          </graphics>
        </attribute>
        <graphics count="1">
          <graphic id="2552" net="1" source="1907" target="1247" state="1" show="1" pen="0,0,0" brush="0,0,0" edge_designtype="3">
            <points count="2">
              <point x="2660.00" y="720.00"/>
              <point x="3060.00" y="720.00"/>
            </points>
          </graphic>
        </graphics>
      </edge>
      <edge source="1899" target="1543" id="3192" net="1">
        <attribute name="Multiplicity" id="3193" net="1">
          <![CDATA[1]]>
          <graphics count="1">
            <graphic xoff="20.00" x="2680.00" y="670.00" id="3194" net="1" show="1" grparent="2552" state="1" pen="0,0,0" brush="255,255,255"/>
          </graphics>
        </attribute>
        <attribute name="Comment" id="3195" net="1">
          <![CDATA[]]>
          <graphics count="1">
            <graphic xoff="40.00" x="2700.00" y="670.00" id="3196" net="1" show="1" grparent="2552" state="1" pen="0,0,0" brush="255,255,255"/>
          </graphics>
        </attribute>
        <graphics count="1">
          <graphic id="2552" net="1" source="1907" target="1553" state="1" show="1" pen="0,0,0" brush="0,0,0" edge_designtype="3">
            <points count="2">
              <point x="2660.00" y="720.00"/>
              <point x="2660.00" y="620.00"/>
            </points>
          </graphic>
        </graphics>
      </edge>
      <edge source="1899" target="1624" id="3197" net="1">
        <attribute name="Multiplicity" id="3198" net="1">
          <![CDATA[1]]>
          <graphics count="1">
            <graphic xoff="20.00" x="2620.00" y="670.00" id="3199" net="1" show="1" grparent="2552" state="1" pen="0,0,0" brush="255,255,255"/>
          </graphics>
        </attribute>
        <attribute name="Comment" id="3200" net="1">
          <![CDATA[]]>
          <graphics count="1">
            <graphic xoff="40.00" x="2640.00" y="670.00" id="3201" net="1" show="1" grparent="2552" state="1" pen="0,0,0" brush="255,255,255"/>
          </graphics>
        </attribute>
        <graphics count="1">
          <graphic id="2552" net="1" source="1907" target="1634" state="1" show="1" pen="0,0,0" brush="0,0,0" edge_designtype="3">
            <points count="2">
              <point x="2660.00" y="720.00"/>
              <point x="2540.00" y="620.00"/>
            </points>
          </graphic>
        </graphics>
      </edge>
      <edge source="1908" target="605" id="3202" net="1">
        <attribute name="Multiplicity" id="3203" net="1">
          <![CDATA[1]]>
          <graphics count="1">
            <graphic xoff="20.00" x="2940.00" y="1150.00" id="3204" net="1" show="1" grparent="2552" state="1" pen="0,0,0" brush="255,255,255"/>
          </graphics>
        </attribute>
        <attribute name="Comment" id="3205" net="1">
          <![CDATA[]]>
          <graphics count="1">
            <graphic xoff="40.00" x="2960.00" y="1150.00" id="3206" net="1" show="1" grparent="2552" state="1" pen="0,0,0" brush="255,255,255"/>
          </graphics>
        </attribute>
        <graphics count="1">
          <graphic id="2552" net="1" source="1916" target="615" state="1" show="1" pen="0,0,0" brush="0,0,0" edge_designtype="3">
            <points count="2">
              <point x="2920.00" y="1080.00"/>
              <point x="2920.00" y="1220.00"/>
            </points>
          </graphic>
        </graphics>
      </edge>
      <edge source="1917" target="627" id="3207" net="1">
        <attribute name="Multiplicity" id="3208" net="1">
          <![CDATA[1]]>
          <graphics count="1">
            <graphic xoff="20.00" x="1930.00" y="1260.00" id="3209" net="1" show="1" grparent="2552" state="1" pen="0,0,0" brush="255,255,255"/>
          </graphics>
        </attribute>
        <attribute name="Comment" id="3210" net="1">
          <![CDATA[]]>
          <graphics count="1">
            <graphic xoff="40.00" x="1950.00" y="1260.00" id="3211" net="1" show="1" grparent="2552" state="1" pen="0,0,0" brush="255,255,255"/>
          </graphics>
        </attribute>
        <graphics count="1">
          <graphic id="2552" net="1" source="1925" target="637" state="1" show="1" pen="0,0,0" brush="0,0,0" edge_designtype="3">
            <points count="2">
              <point x="1740.00" y="1260.00"/>
              <point x="2080.00" y="1260.00"/>
            </points>
          </graphic>
        </graphics>
      </edge>
      <edge source="1926" target="649" id="3212" net="1">
        <attribute name="Multiplicity" id="3213" net="1">
          <![CDATA[1]]>
          <graphics count="1">
            <graphic xoff="20.00" x="1380.00" y="1300.00" id="3214" net="1" show="1" grparent="2552" state="1" pen="0,0,0" brush="255,255,255"/>
          </graphics>
        </attribute>
        <attribute name="Comment" id="3215" net="1">
          <![CDATA[]]>
          <graphics count="1">
            <graphic xoff="40.00" x="1400.00" y="1300.00" id="3216" net="1" show="1" grparent="2552" state="1" pen="0,0,0" brush="255,255,255"/>
          </graphics>
        </attribute>
        <graphics count="1">
          <graphic id="2552" net="1" source="1934" target="659" state="1" show="1" pen="0,0,0" brush="0,0,0" edge_designtype="3">
            <points count="2">
              <point x="1360.00" y="1260.00"/>
              <point x="1360.00" y="1340.00"/>
            </points>
          </graphic>
        </graphics>
      </edge>
      <edge source="1935" target="903" id="3217" net="1">
        <attribute name="Multiplicity" id="3218" net="1">
          <![CDATA[1]]>
          <graphics count="1">
            <graphic xoff="20.00" x="1610.00" y="1640.00" id="3219" net="1" show="1" grparent="2552" state="1" pen="0,0,0" brush="255,255,255"/>
          </graphics>
        </attribute>
        <attribute name="Comment" id="3220" net="1">
          <![CDATA[]]>
          <graphics count="1">
            <graphic xoff="40.00" x="1630.00" y="1640.00" id="3221" net="1" show="1" grparent="2552" state="1" pen="0,0,0" brush="255,255,255"/>
          </graphics>
        </attribute>
        <graphics count="1">
          <graphic id="2552" net="1" source="1943" target="913" state="1" show="1" pen="0,0,0" brush="0,0,0" edge_designtype="3">
            <points count="2">
              <point x="1680.00" y="1640.00"/>
              <point x="1500.00" y="1640.00"/>
            </points>
          </graphic>
        </graphics>
      </edge>
      <edge source="1944" target="616" id="3222" net="1">
        <attribute name="Multiplicity" id="3223" net="1">
          <![CDATA[1]]>
          <graphics count="1">
            <graphic xoff="20.00" x="1720.00" y="1340.00" id="3224" net="1" show="1" grparent="2552" state="1" pen="0,0,0" brush="255,255,255"/>
          </graphics>
        </attribute>
        <attribute name="Comment" id="3225" net="1">
          <![CDATA[]]>
          <graphics count="1">
            <graphic xoff="40.00" x="1740.00" y="1340.00" id="3226" net="1" show="1" grparent="2552" state="1" pen="0,0,0" brush="255,255,255"/>
          </graphics>
        </attribute>
        <graphics count="1">
          <graphic id="2552" net="1" source="1952" target="626" state="1" show="1" pen="0,0,0" brush="0,0,0" edge_designtype="3">
            <points count="2">
              <point x="1760.00" y="1340.00"/>
              <point x="1640.00" y="1340.00"/>
            </points>
          </graphic>
        </graphics>
      </edge>
      <edge source="1953" target="638" id="3227" net="1">
        <attribute name="Multiplicity" id="3228" net="1">
          <![CDATA[1]]>
          <graphics count="1">
            <graphic xoff="20.00" x="1500.00" y="1060.00" id="3229" net="1" show="1" grparent="2552" state="1" pen="0,0,0" brush="255,255,255"/>
          </graphics>
        </attribute>
        <attribute name="Comment" id="3230" net="1">
          <![CDATA[]]>
          <graphics count="1">
            <graphic xoff="40.00" x="1520.00" y="1060.00" id="3231" net="1" show="1" grparent="2552" state="1" pen="0,0,0" brush="255,255,255"/>
          </graphics>
        </attribute>
        <graphics count="1">
          <graphic id="2552" net="1" source="1961" target="648" state="1" show="1" pen="0,0,0" brush="0,0,0" edge_designtype="3">
            <points count="2">
              <point x="1600.00" y="960.00"/>
              <point x="1360.00" y="1160.00"/>
            </points>
          </graphic>
        </graphics>
      </edge>
      <edge source="1962" target="1179" id="3232" net="1">
        <attribute name="Multiplicity" id="3233" net="1">
          <![CDATA[1]]>
          <graphics count="1">
            <graphic xoff="20.00" x="2390.00" y="860.00" id="3234" net="1" show="1" grparent="2552" state="1" pen="0,0,0" brush="255,255,255"/>
          </graphics>
        </attribute>
        <attribute name="Comment" id="3235" net="1">
          <![CDATA[]]>
          <graphics count="1">
            <graphic xoff="40.00" x="2410.00" y="860.00" id="3236" net="1" show="1" grparent="2552" state="1" pen="0,0,0" brush="255,255,255"/>
          </graphics>
        </attribute>
        <graphics count="1">
          <graphic id="2552" net="1" source="1970" target="1269" state="1" show="1" pen="0,0,0" brush="0,0,0" edge_designtype="3">
            <points count="3">
              <point x="2220.00" y="760.00"/>
              <point x="2220.00" y="960.00"/>
              <point x="2520.00" y="960.00"/>
            </points>
          </graphic>
        </graphics>
      </edge>
      <edge source="1971" target="660" id="3237" net="1">
        <attribute name="Multiplicity" id="3238" net="1">
          <![CDATA[1]]>
          <graphics count="1">
            <graphic xoff="20.00" x="2330.00" y="870.00" id="3239" net="1" show="1" grparent="2552" state="1" pen="0,0,0" brush="255,255,255"/>
          </graphics>
        </attribute>
        <attribute name="Comment" id="3240" net="1">
          <![CDATA[]]>
          <graphics count="1">
            <graphic xoff="40.00" x="2350.00" y="870.00" id="3241" net="1" show="1" grparent="2552" state="1" pen="0,0,0" brush="255,255,255"/>
          </graphics>
        </attribute>
        <graphics count="1">
          <graphic id="2552" net="1" source="1979" target="670" state="1" show="1" pen="0,0,0" brush="0,0,0" edge_designtype="3">
            <points count="2">
              <point x="2340.00" y="900.00"/>
              <point x="2280.00" y="840.00"/>
            </points>
          </graphic>
        </graphics>
      </edge>
      <edge source="1980" target="340" id="3242" net="1">
        <attribute name="Multiplicity" id="3243" net="1">
          <![CDATA[1]]>
          <graphics count="1">
            <graphic xoff="20.00" x="2800.00" y="460.00" id="3244" net="1" show="1" grparent="2552" state="1" pen="0,0,0" brush="255,255,255"/>
          </graphics>
        </attribute>
        <attribute name="Comment" id="3245" net="1">
          <![CDATA[]]>
          <graphics count="1">
            <graphic xoff="40.00" x="2820.00" y="460.00" id="3246" net="1" show="1" grparent="2552" state="1" pen="0,0,0" brush="255,255,255"/>
          </graphics>
        </attribute>
        <graphics count="1">
          <graphic id="2552" net="1" source="1988" target="350" state="1" show="1" pen="0,0,0" brush="0,0,0" edge_designtype="3">
            <points count="2">
              <point x="3020.00" y="460.00"/>
              <point x="2540.00" y="460.00"/>
            </points>
          </graphic>
        </graphics>
      </edge>
      <edge source="1989" target="973" id="3247" net="1">
        <attribute name="Multiplicity" id="3248" net="1">
          <![CDATA[1]]>
          <graphics count="1">
            <graphic xoff="20.00" x="1740.00" y="1740.00" id="3249" net="1" show="1" grparent="2552" state="1" pen="0,0,0" brush="255,255,255"/>
          </graphics>
        </attribute>
        <attribute name="Comment" id="3250" net="1">
          <![CDATA[]]>
          <graphics count="1">
            <graphic xoff="40.00" x="1760.00" y="1740.00" id="3251" net="1" show="1" grparent="2552" state="1" pen="0,0,0" brush="255,255,255"/>
          </graphics>
        </attribute>
        <graphics count="1">
          <graphic id="2552" net="1" source="1997" target="1030" state="1" show="1" pen="0,0,0" brush="0,0,0" edge_designtype="3">
            <points count="2">
              <point x="1640.00" y="1740.00"/>
              <point x="1800.00" y="1740.00"/>
            </points>
          </graphic>
        </graphics>
      </edge>
      <edge source="1998" target="903" id="3252" net="1">
        <attribute name="Multiplicity" id="3253" net="1">
          <![CDATA[1]]>
          <graphics count="1">
            <graphic xoff="20.00" x="1660.00" y="860.00" id="3254" net="1" show="1" grparent="2552" state="1" pen="0,0,0" brush="255,255,255"/>
          </graphics>
        </attribute>
        <attribute name="Comment" id="3255" net="1">
          <![CDATA[]]>
          <graphics count="1">
            <graphic xoff="40.00" x="1680.00" y="860.00" id="3256" net="1" show="1" grparent="2552" state="1" pen="0,0,0" brush="255,255,255"/>
          </graphics>
        </attribute>
        <graphics count="1">
          <graphic id="2552" net="1" source="2006" target="949" state="1" show="1" pen="0,0,0" brush="0,0,0" edge_designtype="3">
            <points count="2">
              <point x="1640.00" y="900.00"/>
              <point x="1640.00" y="820.00"/>
            </points>
          </graphic>
        </graphics>
      </edge>
      <edge source="2007" target="693" id="3257" net="1">
        <attribute name="Multiplicity" id="3258" net="1">
          <![CDATA[1]]>
          <graphics count="1">
            <graphic xoff="20.00" x="800.00" y="1660.00" id="3259" net="1" show="1" grparent="2552" state="1" pen="0,0,0" brush="255,255,255"/>
          </graphics>
        </attribute>
        <attribute name="Comment" id="3260" net="1">
          <![CDATA[]]>
          <graphics count="1">
            <graphic xoff="40.00" x="820.00" y="1660.00" id="3261" net="1" show="1" grparent="2552" state="1" pen="0,0,0" brush="255,255,255"/>
          </graphics>
        </attribute>
        <graphics count="1">
          <graphic id="2552" net="1" source="2015" target="739" state="1" show="1" pen="0,0,0" brush="0,0,0" edge_designtype="3">
            <points count="2">
              <point x="900.00" y="1660.00"/>
              <point x="660.00" y="1660.00"/>
            </points>
          </graphic>
        </graphics>
      </edge>
      <edge source="2016" target="237" id="3262" net="1">
        <attribute name="Multiplicity" id="3263" net="1">
          <![CDATA[1]]>
          <graphics count="1">
            <graphic xoff="20.00" x="2050.00" y="710.00" id="3264" net="1" show="1" grparent="2552" state="1" pen="0,0,0" brush="255,255,255"/>
          </graphics>
        </attribute>
        <attribute name="Comment" id="3265" net="1">
          <![CDATA[]]>
          <graphics count="1">
            <graphic xoff="40.00" x="2070.00" y="710.00" id="3266" net="1" show="1" grparent="2552" state="1" pen="0,0,0" brush="255,255,255"/>
          </graphics>
        </attribute>
        <graphics count="1">
          <graphic id="2552" net="1" source="2024" target="247" state="1" show="1" pen="0,0,0" brush="0,0,0" edge_designtype="3">
            <points count="3">
              <point x="2100.00" y="920.00"/>
              <point x="1960.00" y="920.00"/>
              <point x="1960.00" y="500.00"/>
            </points>
          </graphic>
        </graphics>
      </edge>
      <edge source="2025" target="973" id="3267" net="1">
        <attribute name="Multiplicity" id="3268" net="1">
          <![CDATA[1]]>
          <graphics count="1">
            <graphic xoff="20.00" x="2680.00" y="950.00" id="3269" net="1" show="1" grparent="2552" state="1" pen="0,0,0" brush="255,255,255"/>
          </graphics>
        </attribute>
        <attribute name="Comment" id="3270" net="1">
          <![CDATA[]]>
          <graphics count="1">
            <graphic xoff="40.00" x="2700.00" y="950.00" id="3271" net="1" show="1" grparent="2552" state="1" pen="0,0,0" brush="255,255,255"/>
          </graphics>
        </attribute>
        <graphics count="1">
          <graphic id="2552" net="1" source="2033" target="983" state="1" show="1" pen="0,0,0" brush="0,0,0" edge_designtype="3">
            <points count="2">
              <point x="2660.00" y="900.00"/>
              <point x="2660.00" y="1000.00"/>
            </points>
          </graphic>
        </graphics>
      </edge>
      <edge source="2034" target="1043" id="3272" net="1">
        <attribute name="Multiplicity" id="3273" net="1">
          <![CDATA[1]]>
          <graphics count="1">
            <graphic xoff="20.00" x="1730.00" y="1540.00" id="3274" net="1" show="1" grparent="2552" state="1" pen="0,0,0" brush="255,255,255"/>
          </graphics>
        </attribute>
        <attribute name="Comment" id="3275" net="1">
          <![CDATA[]]>
          <graphics count="1">
            <graphic xoff="40.00" x="1750.00" y="1540.00" id="3276" net="1" show="1" grparent="2552" state="1" pen="0,0,0" brush="255,255,255"/>
          </graphics>
        </attribute>
        <graphics count="1">
          <graphic id="2552" net="1" source="2042" target="1053" state="1" show="1" pen="0,0,0" brush="0,0,0" edge_designtype="3">
            <points count="2">
              <point x="1500.00" y="1540.00"/>
              <point x="1920.00" y="1540.00"/>
            </points>
          </graphic>
        </graphics>
      </edge>
      <edge source="2043" target="892" id="3277" net="1">
        <attribute name="Multiplicity" id="3278" net="1">
          <![CDATA[1]]>
          <graphics count="1">
            <graphic xoff="20.00" x="1060.00" y="1550.00" id="3279" net="1" show="1" grparent="2552" state="1" pen="0,0,0" brush="255,255,255"/>
          </graphics>
        </attribute>
        <attribute name="Comment" id="3280" net="1">
          <![CDATA[]]>
          <graphics count="1">
            <graphic xoff="40.00" x="1080.00" y="1550.00" id="3281" net="1" show="1" grparent="2552" state="1" pen="0,0,0" brush="255,255,255"/>
          </graphics>
        </attribute>
        <graphics count="1">
          <graphic id="2552" net="1" source="2051" target="902" state="1" show="1" pen="0,0,0" brush="0,0,0" edge_designtype="3">
            <points count="2">
              <point x="1040.00" y="1500.00"/>
              <point x="1040.00" y="1600.00"/>
            </points>
          </graphic>
        </graphics>
      </edge>
      <edge source="2052" target="1054" id="3282" net="1">
        <attribute name="Multiplicity" id="3283" net="1">
          <![CDATA[1]]>
          <graphics count="1">
            <graphic xoff="20.00" x="1300.00" y="1670.00" id="3284" net="1" show="1" grparent="2552" state="1" pen="0,0,0" brush="255,255,255"/>
          </graphics>
        </attribute>
        <attribute name="Comment" id="3285" net="1">
          <![CDATA[]]>
          <graphics count="1">
            <graphic xoff="40.00" x="1320.00" y="1670.00" id="3286" net="1" show="1" grparent="2552" state="1" pen="0,0,0" brush="255,255,255"/>
          </graphics>
        </attribute>
        <graphics count="1">
          <graphic id="2552" net="1" source="2060" target="1064" state="1" show="1" pen="0,0,0" brush="0,0,0" edge_designtype="3">
            <points count="2">
              <point x="1280.00" y="1600.00"/>
              <point x="1280.00" y="1740.00"/>
            </points>
          </graphic>
        </graphics>
      </edge>
      <edge source="2061" target="502" id="3287" net="1">
        <attribute name="Multiplicity" id="3288" net="1">
          <![CDATA[1]]>
          <graphics count="1">
            <graphic xoff="20.00" x="1170.00" y="1430.00" id="3289" net="1" show="1" grparent="2552" state="1" pen="0,0,0" brush="255,255,255"/>
          </graphics>
        </attribute>
        <attribute name="Comment" id="3290" net="1">
          <![CDATA[]]>
          <graphics count="1">
            <graphic xoff="40.00" x="1190.00" y="1430.00" id="3291" net="1" show="1" grparent="2552" state="1" pen="0,0,0" brush="255,255,255"/>
          </graphics>
        </attribute>
        <graphics count="1">
          <graphic id="2552" net="1" source="2069" target="512" state="1" show="1" pen="0,0,0" brush="0,0,0" edge_designtype="3">
            <points count="3">
              <point x="1400.00" y="1460.00"/>
              <point x="940.00" y="1460.00"/>
              <point x="900.00" y="1400.00"/>
            </points>
          </graphic>
        </graphics>
      </edge>
      <edge source="2070" target="693" id="3292" net="1">
        <attribute name="Multiplicity" id="3293" net="1">
          <![CDATA[1]]>
          <graphics count="1">
            <graphic xoff="20.00" x="1500.00" y="1740.00" id="3294" net="1" show="1" grparent="2552" state="1" pen="0,0,0" brush="255,255,255"/>
          </graphics>
        </attribute>
        <attribute name="Comment" id="3295" net="1">
          <![CDATA[]]>
          <graphics count="1">
            <graphic xoff="40.00" x="1520.00" y="1740.00" id="3296" net="1" show="1" grparent="2552" state="1" pen="0,0,0" brush="255,255,255"/>
          </graphics>
        </attribute>
        <graphics count="1">
          <graphic id="2552" net="1" source="2078" target="750" state="1" show="1" pen="0,0,0" brush="0,0,0" edge_designtype="3">
            <points count="2">
              <point x="1420.00" y="1740.00"/>
              <point x="1540.00" y="1740.00"/>
            </points>
          </graphic>
        </graphics>
      </edge>
      <edge source="2079" target="1054" id="3297" net="1">
        <attribute name="Multiplicity" id="3298" net="1">
          <![CDATA[1]]>
          <graphics count="1">
            <graphic xoff="20.00" x="1110.00" y="1740.00" id="3299" net="1" show="1" grparent="2552" state="1" pen="0,0,0" brush="255,255,255"/>
          </graphics>
        </attribute>
        <attribute name="Comment" id="3300" net="1">
          <![CDATA[]]>
          <graphics count="1">
            <graphic xoff="40.00" x="1130.00" y="1740.00" id="3301" net="1" show="1" grparent="2552" state="1" pen="0,0,0" brush="255,255,255"/>
          </graphics>
        </attribute>
        <graphics count="1">
          <graphic id="2552" net="1" source="2087" target="1064" state="1" show="1" pen="0,0,0" brush="0,0,0" edge_designtype="3">
            <points count="2">
              <point x="900.00" y="1740.00"/>
              <point x="1280.00" y="1740.00"/>
            </points>
          </graphic>
        </graphics>
      </edge>
      <edge source="2088" target="270" id="3302" net="1">
        <attribute name="Multiplicity" id="3303" net="1">
          <![CDATA[1]]>
          <graphics count="1">
            <graphic xoff="20.00" x="800.00" y="1240.00" id="3304" net="1" show="1" grparent="2552" state="1" pen="0,0,0" brush="255,255,255"/>
          </graphics>
        </attribute>
        <attribute name="Comment" id="3305" net="1">
          <![CDATA[]]>
          <graphics count="1">
            <graphic xoff="40.00" x="820.00" y="1240.00" id="3306" net="1" show="1" grparent="2552" state="1" pen="0,0,0" brush="255,255,255"/>
          </graphics>
        </attribute>
        <graphics count="1">
          <graphic id="2552" net="1" source="2096" target="280" state="1" show="1" pen="0,0,0" brush="0,0,0" edge_designtype="3">
            <points count="2">
              <point x="660.00" y="1240.00"/>
              <point x="900.00" y="1240.00"/>
            </points>
          </graphic>
        </graphics>
      </edge>
      <edge source="2097" target="270" id="3307" net="1">
        <attribute name="Multiplicity" id="3308" net="1">
          <![CDATA[1]]>
          <graphics count="1">
            <graphic xoff="20.00" x="1380.00" y="1000.00" id="3309" net="1" show="1" grparent="2552" state="1" pen="0,0,0" brush="255,255,255"/>
          </graphics>
        </attribute>
        <attribute name="Comment" id="3310" net="1">
          <![CDATA[]]>
          <graphics count="1">
            <graphic xoff="40.00" x="1400.00" y="1000.00" id="3311" net="1" show="1" grparent="2552" state="1" pen="0,0,0" brush="255,255,255"/>
          </graphics>
        </attribute>
        <graphics count="1">
          <graphic id="2552" net="1" source="2105" target="316" state="1" show="1" pen="0,0,0" brush="0,0,0" edge_designtype="3">
            <points count="2">
              <point x="1360.00" y="1060.00"/>
              <point x="1360.00" y="940.00"/>
            </points>
          </graphic>
        </graphics>
      </edge>
      <edge source="2115" target="502" id="3312" net="1">
        <attribute name="Multiplicity" id="3313" net="1">
          <![CDATA[1]]>
          <graphics count="1">
            <graphic xoff="20.00" x="800.00" y="1450.00" id="3314" net="1" show="1" grparent="2552" state="1" pen="0,0,0" brush="255,255,255"/>
          </graphics>
        </attribute>
        <attribute name="Comment" id="3315" net="1">
          <![CDATA[]]>
          <graphics count="1">
            <graphic xoff="40.00" x="820.00" y="1450.00" id="3316" net="1" show="1" grparent="2552" state="1" pen="0,0,0" brush="255,255,255"/>
          </graphics>
        </attribute>
        <graphics count="1">
          <graphic id="2552" net="1" source="2123" target="512" state="1" show="1" pen="0,0,0" brush="0,0,0" edge_designtype="3">
            <points count="3">
              <point x="660.00" y="1500.00"/>
              <point x="860.00" y="1500.00"/>
              <point x="900.00" y="1400.00"/>
            </points>
          </graphic>
        </graphics>
      </edge>
      <edge source="2124" target="502" id="3317" net="1">
        <attribute name="Multiplicity" id="3318" net="1">
          <![CDATA[1]]>
          <graphics count="1">
            <graphic xoff="20.00" x="920.00" y="1360.00" id="3319" net="1" show="1" grparent="2552" state="1" pen="0,0,0" brush="255,255,255"/>
          </graphics>
        </attribute>
        <attribute name="Comment" id="3320" net="1">
          <![CDATA[]]>
          <graphics count="1">
            <graphic xoff="40.00" x="940.00" y="1360.00" id="3321" net="1" show="1" grparent="2552" state="1" pen="0,0,0" brush="255,255,255"/>
          </graphics>
        </attribute>
        <graphics count="1">
          <graphic id="2552" net="1" source="2132" target="512" state="1" show="1" pen="0,0,0" brush="0,0,0" edge_designtype="3">
            <points count="2">
              <point x="900.00" y="1320.00"/>
              <point x="900.00" y="1400.00"/>
            </points>
          </graphic>
        </graphics>
      </edge>
      <edge source="2133" target="502" id="3322" net="1">
        <attribute name="Multiplicity" id="3323" net="1">
          <![CDATA[2]]>
          <graphics count="1">
            <graphic xoff="20.00" x="750.00" y="1400.00" id="3324" net="1" show="1" grparent="2552" state="1" pen="0,0,0" brush="255,255,255"/>
          </graphics>
        </attribute>
        <attribute name="Comment" id="3325" net="1">
          <![CDATA[]]>
          <graphics count="1">
            <graphic xoff="40.00" x="770.00" y="1400.00" id="3326" net="1" show="1" grparent="2552" state="1" pen="0,0,0" brush="255,255,255"/>
          </graphics>
        </attribute>
        <graphics count="1">
          <graphic id="2552" net="1" source="2141" target="512" state="1" show="1" pen="0,0,0" brush="0,0,0" edge_designtype="3">
            <points count="2">
              <point x="560.00" y="1400.00"/>
              <point x="900.00" y="1400.00"/>
            </points>
          </graphic>
        </graphics>
      </edge>
      <edge source="2142" target="1065" id="3327" net="1">
        <attribute name="Multiplicity" id="3328" net="1">
          <![CDATA[1]]>
          <graphics count="1">
            <graphic xoff="20.00" x="440.00" y="1700.00" id="3329" net="1" show="1" grparent="2552" state="1" pen="0,0,0" brush="255,255,255"/>
          </graphics>
        </attribute>
        <attribute name="Comment" id="3330" net="1">
          <![CDATA[]]>
          <graphics count="1">
            <graphic xoff="40.00" x="460.00" y="1700.00" id="3331" net="1" show="1" grparent="2552" state="1" pen="0,0,0" brush="255,255,255"/>
          </graphics>
        </attribute>
        <graphics count="1">
          <graphic id="2552" net="1" source="2150" target="1075" state="1" show="1" pen="0,0,0" brush="0,0,0" edge_designtype="3">
            <points count="2">
              <point x="420.00" y="1660.00"/>
              <point x="420.00" y="1740.00"/>
            </points>
          </graphic>
        </graphics>
      </edge>
      <edge source="2142" target="693" id="3332" net="1">
        <attribute name="Multiplicity" id="3333" net="1">
          <![CDATA[1]]>
          <graphics count="1">
            <graphic xoff="20.00" x="560.00" y="1660.00" id="3334" net="1" show="1" grparent="2552" state="1" pen="0,0,0" brush="255,255,255"/>
          </graphics>
        </attribute>
        <attribute name="Comment" id="3335" net="1">
          <![CDATA[]]>
          <graphics count="1">
            <graphic xoff="40.00" x="580.00" y="1660.00" id="3336" net="1" show="1" grparent="2552" state="1" pen="0,0,0" brush="255,255,255"/>
          </graphics>
        </attribute>
        <graphics count="1">
          <graphic id="2552" net="1" source="2150" target="739" state="1" show="1" pen="0,0,0" brush="0,0,0" edge_designtype="3">
            <points count="2">
              <point x="420.00" y="1660.00"/>
              <point x="660.00" y="1660.00"/>
            </points>
          </graphic>
        </graphics>
      </edge>
      <edge source="2151" target="1076" id="3337" net="1">
        <attribute name="Multiplicity" id="3338" net="1">
          <![CDATA[1]]>
          <graphics count="1">
            <graphic xoff="20.00" x="380.00" y="360.00" id="3339" net="1" show="1" grparent="2552" state="1" pen="0,0,0" brush="255,255,255"/>
          </graphics>
        </attribute>
        <attribute name="Comment" id="3340" net="1">
          <![CDATA[]]>
          <graphics count="1">
            <graphic xoff="40.00" x="400.00" y="360.00" id="3341" net="1" show="1" grparent="2552" state="1" pen="0,0,0" brush="255,255,255"/>
          </graphics>
        </attribute>
        <graphics count="1">
          <graphic id="2552" net="1" source="2159" target="1086" state="1" show="1" pen="0,0,0" brush="0,0,0" edge_designtype="3">
            <points count="2">
              <point x="360.00" y="320.00"/>
              <point x="360.00" y="400.00"/>
            </points>
          </graphic>
        </graphics>
      </edge>
      <edge source="2160" target="1087" id="3342" net="1">
        <attribute name="Multiplicity" id="3343" net="1">
          <![CDATA[1]]>
          <graphics count="1">
            <graphic xoff="20.00" x="820.00" y="560.00" id="3344" net="1" show="1" grparent="2552" state="1" pen="0,0,0" brush="255,255,255"/>
          </graphics>
        </attribute>
        <attribute name="Comment" id="3345" net="1">
          <![CDATA[]]>
          <graphics count="1">
            <graphic xoff="40.00" x="840.00" y="560.00" id="3346" net="1" show="1" grparent="2552" state="1" pen="0,0,0" brush="255,255,255"/>
          </graphics>
        </attribute>
        <graphics count="1">
          <graphic id="2552" net="1" source="2168" target="1097" state="1" show="1" pen="0,0,0" brush="0,0,0" edge_designtype="3">
            <points count="2">
              <point x="800.00" y="480.00"/>
              <point x="800.00" y="640.00"/>
            </points>
          </graphic>
        </graphics>
      </edge>
      <edge source="2169" target="1381" id="3347" net="1">
        <attribute name="Multiplicity" id="3348" net="1">
          <![CDATA[2]]>
          <graphics count="1">
            <graphic xoff="20.00" x="750.00" y="870.00" id="3349" net="1" show="1" grparent="2552" state="1" pen="0,0,0" brush="255,255,255"/>
          </graphics>
        </attribute>
        <attribute name="Comment" id="3350" net="1">
          <![CDATA[]]>
          <graphics count="1">
            <graphic xoff="40.00" x="770.00" y="870.00" id="3351" net="1" show="1" grparent="2552" state="1" pen="0,0,0" brush="255,255,255"/>
          </graphics>
        </attribute>
        <graphics count="1">
          <graphic id="2552" net="1" source="2177" target="1391" state="1" show="1" pen="0,0,0" brush="0,0,0" edge_designtype="3">
            <points count="3">
              <point x="800.00" y="820.00"/>
              <point x="760.00" y="922.00"/>
              <point x="660.00" y="920.00"/>
            </points>
          </graphic>
        </graphics>
      </edge>
      <edge source="2178" target="1109" id="3352" net="1">
        <attribute name="Multiplicity" id="3353" net="1">
          <![CDATA[1]]>
          <graphics count="1">
            <graphic xoff="20.00" x="1100.00" y="890.00" id="3354" net="1" show="1" grparent="2552" state="1" pen="0,0,0" brush="255,255,255"/>
          </graphics>
        </attribute>
        <attribute name="Comment" id="3355" net="1">
          <![CDATA[]]>
          <graphics count="1">
            <graphic xoff="40.00" x="1120.00" y="890.00" id="3356" net="1" show="1" grparent="2552" state="1" pen="0,0,0" brush="255,255,255"/>
          </graphics>
        </attribute>
        <graphics count="1">
          <graphic id="2552" net="1" source="2186" target="1119" state="1" show="1" pen="0,0,0" brush="0,0,0" edge_designtype="3">
            <points count="2">
              <point x="1020.00" y="860.00"/>
              <point x="1140.00" y="920.00"/>
            </points>
          </graphic>
        </graphics>
      </edge>
      <edge source="2187" target="1098" id="3357" net="1">
        <attribute name="Multiplicity" id="3358" net="1">
          <![CDATA[1]]>
          <graphics count="1">
            <graphic xoff="20.00" x="650.00" y="510.00" id="3359" net="1" show="1" grparent="2552" state="1" pen="0,0,0" brush="255,255,255"/>
          </graphics>
        </attribute>
        <attribute name="Comment" id="3360" net="1">
          <![CDATA[]]>
          <graphics count="1">
            <graphic xoff="40.00" x="670.00" y="510.00" id="3361" net="1" show="1" grparent="2552" state="1" pen="0,0,0" brush="255,255,255"/>
          </graphics>
        </attribute>
        <graphics count="1">
          <graphic id="2552" net="1" source="2195" target="1108" state="1" show="1" pen="0,0,0" brush="0,0,0" edge_designtype="3">
            <points count="2">
              <point x="660.00" y="540.00"/>
              <point x="600.00" y="480.00"/>
            </points>
          </graphic>
        </graphics>
      </edge>
      <edge source="2196" target="1098" id="3362" net="1">
        <attribute name="Multiplicity" id="3363" net="1">
          <![CDATA[1]]>
          <graphics count="1">
            <graphic xoff="20.00" x="500.00" y="550.00" id="3364" net="1" show="1" grparent="2552" state="1" pen="0,0,0" brush="255,255,255"/>
          </graphics>
        </attribute>
        <attribute name="Comment" id="3365" net="1">
          <![CDATA[]]>
          <graphics count="1">
            <graphic xoff="40.00" x="520.00" y="550.00" id="3366" net="1" show="1" grparent="2552" state="1" pen="0,0,0" brush="255,255,255"/>
          </graphics>
        </attribute>
        <graphics count="1">
          <graphic id="2552" net="1" source="2204" target="1108" state="1" show="1" pen="0,0,0" brush="0,0,0" edge_designtype="3">
            <points count="2">
              <point x="360.00" y="620.00"/>
              <point x="600.00" y="480.00"/>
            </points>
          </graphic>
        </graphics>
      </edge>
      <edge source="2205" target="594" id="3367" net="1">
        <attribute name="Multiplicity" id="3368" net="1">
          <![CDATA[1]]>
          <graphics count="1">
            <graphic xoff="20.00" x="1690.00" y="1170.00" id="3369" net="1" show="1" grparent="2552" state="1" pen="0,0,0" brush="255,255,255"/>
          </graphics>
        </attribute>
        <attribute name="Comment" id="3370" net="1">
          <![CDATA[]]>
          <graphics count="1">
            <graphic xoff="40.00" x="1710.00" y="1170.00" id="3371" net="1" show="1" grparent="2552" state="1" pen="0,0,0" brush="255,255,255"/>
          </graphics>
        </attribute>
        <graphics count="1">
          <graphic id="2552" net="1" source="2213" target="604" state="1" show="1" pen="0,0,0" brush="0,0,0" edge_designtype="3">
            <points count="3">
              <point x="1760.00" y="1080.00"/>
              <point x="1760.00" y="1200.00"/>
              <point x="1580.00" y="1260.00"/>
            </points>
          </graphic>
        </graphics>
      </edge>
      <edge source="2214" target="1120" id="3372" net="1">
        <attribute name="Multiplicity" id="3373" net="1">
          <![CDATA[1]]>
          <graphics count="1">
            <graphic xoff="20.00" x="2540.00" y="1240.00" id="3374" net="1" show="1" grparent="2552" state="1" pen="0,0,0" brush="255,255,255"/>
          </graphics>
        </attribute>
        <attribute name="Comment" id="3375" net="1">
          <![CDATA[]]>
          <graphics count="1">
            <graphic xoff="40.00" x="2560.00" y="1240.00" id="3376" net="1" show="1" grparent="2552" state="1" pen="0,0,0" brush="255,255,255"/>
          </graphics>
        </attribute>
        <graphics count="1">
          <graphic id="2552" net="1" source="2222" target="1130" state="1" show="1" pen="0,0,0" brush="0,0,0" edge_designtype="3">
            <points count="2">
              <point x="2520.00" y="1200.00"/>
              <point x="2520.00" y="1280.00"/>
            </points>
          </graphic>
        </graphics>
      </edge>
      <edge source="2232" target="1098" id="3377" net="1">
        <attribute name="Multiplicity" id="3378" net="1">
          <![CDATA[1]]>
          <graphics count="1">
            <graphic xoff="20.00" x="500.00" y="480.00" id="3379" net="1" show="1" grparent="2552" state="1" pen="0,0,0" brush="255,255,255"/>
          </graphics>
        </attribute>
        <attribute name="Comment" id="3380" net="1">
          <![CDATA[]]>
          <graphics count="1">
            <graphic xoff="40.00" x="520.00" y="480.00" id="3381" net="1" show="1" grparent="2552" state="1" pen="0,0,0" brush="255,255,255"/>
          </graphics>
        </attribute>
        <graphics count="1">
          <graphic id="2552" net="1" source="2240" target="1108" state="1" show="1" pen="0,0,0" brush="0,0,0" edge_designtype="3">
            <points count="2">
              <point x="360.00" y="480.00"/>
              <point x="600.00" y="480.00"/>
            </points>
          </graphic>
        </graphics>
      </edge>
      <edge source="2241" target="833" id="3382" net="1">
        <attribute name="Multiplicity" id="3383" net="1">
          <![CDATA[1]]>
          <graphics count="1">
            <graphic xoff="20.00" x="2040.00" y="800.00" id="3384" net="1" show="1" grparent="2552" state="1" pen="0,0,0" brush="255,255,255"/>
          </graphics>
        </attribute>
        <attribute name="Comment" id="3385" net="1">
          <![CDATA[]]>
          <graphics count="1">
            <graphic xoff="40.00" x="2060.00" y="800.00" id="3386" net="1" show="1" grparent="2552" state="1" pen="0,0,0" brush="255,255,255"/>
          </graphics>
        </attribute>
        <graphics count="1">
          <graphic id="2552" net="1" source="2249" target="843" state="1" show="1" pen="0,0,0" brush="0,0,0" edge_designtype="3">
            <points count="2">
              <point x="2020.00" y="840.00"/>
              <point x="2020.00" y="760.00"/>
            </points>
          </graphic>
        </graphics>
      </edge>
      <edge source="2250" target="259" id="3387" net="1">
        <attribute name="Multiplicity" id="3388" net="1">
          <![CDATA[1]]>
          <graphics count="1">
            <graphic xoff="20.00" x="2950.00" y="620.00" id="3389" net="1" show="1" grparent="2552" state="1" pen="0,0,0" brush="255,255,255"/>
          </graphics>
        </attribute>
        <attribute name="Comment" id="3390" net="1">
          <![CDATA[]]>
          <graphics count="1">
            <graphic xoff="40.00" x="2970.00" y="620.00" id="3391" net="1" show="1" grparent="2552" state="1" pen="0,0,0" brush="255,255,255"/>
          </graphics>
        </attribute>
        <graphics count="1">
          <graphic id="2552" net="1" source="2258" target="269" state="1" show="1" pen="0,0,0" brush="0,0,0" edge_designtype="3">
            <points count="2">
              <point x="3060.00" y="620.00"/>
              <point x="2800.00" y="620.00"/>
            </points>
          </graphic>
        </graphics>
      </edge>
      <edge source="2259" target="226" id="3392" net="1">
        <attribute name="Multiplicity" id="3393" net="1">
          <![CDATA[1]]>
          <graphics count="1">
            <graphic xoff="20.00" x="2120.00" y="1080.00" id="3394" net="1" show="1" grparent="2552" state="1" pen="0,0,0" brush="255,255,255"/>
          </graphics>
        </attribute>
        <attribute name="Comment" id="3395" net="1">
          <![CDATA[]]>
          <graphics count="1">
            <graphic xoff="40.00" x="2140.00" y="1080.00" id="3396" net="1" show="1" grparent="2552" state="1" pen="0,0,0" brush="255,255,255"/>
          </graphics>
        </attribute>
        <graphics count="1">
          <graphic id="2552" net="1" source="2267" target="236" state="1" show="1" pen="0,0,0" brush="0,0,0" edge_designtype="3">
            <points count="2">
              <point x="2100.00" y="1160.00"/>
              <point x="2100.00" y="1000.00"/>
            </points>
          </graphic>
        </graphics>
      </edge>
      <edge source="2268" target="1293" id="3397" net="1">
        <attribute name="Multiplicity" id="3398" net="1">
          <![CDATA[1]]>
          <graphics count="1">
            <graphic xoff="20.00" x="1580.00" y="520.00" id="3399" net="1" show="1" grparent="2552" state="1" pen="0,0,0" brush="255,255,255"/>
          </graphics>
        </attribute>
        <attribute name="Comment" id="3400" net="1">
          <![CDATA[]]>
          <graphics count="1">
            <graphic xoff="40.00" x="1600.00" y="520.00" id="3401" net="1" show="1" grparent="2552" state="1" pen="0,0,0" brush="255,255,255"/>
          </graphics>
        </attribute>
        <graphics count="1">
          <graphic id="2552" net="1" source="2276" target="1303" state="1" show="1" pen="0,0,0" brush="0,0,0" edge_designtype="3">
            <points count="2">
              <point x="1620.00" y="480.00"/>
              <point x="1500.00" y="560.00"/>
            </points>
          </graphic>
        </graphics>
      </edge>
      <edge source="2277" target="1315" id="3402" net="1">
        <attribute name="Multiplicity" id="3403" net="1">
          <![CDATA[1]]>
          <graphics count="1">
            <graphic xoff="20.00" x="1360.00" y="340.00" id="3404" net="1" show="1" grparent="2552" state="1" pen="0,0,0" brush="255,255,255"/>
          </graphics>
        </attribute>
        <attribute name="Comment" id="3405" net="1">
          <![CDATA[]]>
          <graphics count="1">
            <graphic xoff="40.00" x="1380.00" y="340.00" id="3406" net="1" show="1" grparent="2552" state="1" pen="0,0,0" brush="255,255,255"/>
          </graphics>
        </attribute>
        <graphics count="1">
          <graphic id="2552" net="1" source="2285" target="1325" state="1" show="1" pen="0,0,0" brush="0,0,0" edge_designtype="3">
            <points count="2">
              <point x="1220.00" y="340.00"/>
              <point x="1460.00" y="340.00"/>
            </points>
          </graphic>
        </graphics>
      </edge>
      <edge source="2286" target="1326" id="3407" net="1">
        <attribute name="Multiplicity" id="3408" net="1">
          <![CDATA[1]]>
          <graphics count="1">
            <graphic xoff="20.00" x="1780.00" y="340.00" id="3409" net="1" show="1" grparent="2552" state="1" pen="0,0,0" brush="255,255,255"/>
          </graphics>
        </attribute>
        <attribute name="Comment" id="3410" net="1">
          <![CDATA[]]>
          <graphics count="1">
            <graphic xoff="40.00" x="1800.00" y="340.00" id="3411" net="1" show="1" grparent="2552" state="1" pen="0,0,0" brush="255,255,255"/>
          </graphics>
        </attribute>
        <graphics count="1">
          <graphic id="2552" net="1" source="2294" target="1336" state="1" show="1" pen="0,0,0" brush="0,0,0" edge_designtype="3">
            <points count="2">
              <point x="1680.00" y="340.00"/>
              <point x="1840.00" y="340.00"/>
            </points>
          </graphic>
        </graphics>
      </edge>
      <edge source="2295" target="1348" id="3412" net="1">
        <attribute name="Multiplicity" id="3413" net="1">
          <![CDATA[3]]>
          <graphics count="1">
            <graphic xoff="20.00" x="2200.00" y="310.00" id="3414" net="1" show="1" grparent="2552" state="1" pen="0,0,0" brush="255,255,255"/>
          </graphics>
        </attribute>
        <attribute name="Comment" id="3415" net="1">
          <![CDATA[]]>
          <graphics count="1">
            <graphic xoff="40.00" x="2220.00" y="310.00" id="3416" net="1" show="1" grparent="2552" state="1" pen="0,0,0" brush="255,255,255"/>
          </graphics>
        </attribute>
        <graphics count="1">
          <graphic id="2552" net="1" source="2303" target="1358" state="1" show="1" pen="0,0,0" brush="0,0,0" edge_designtype="3">
            <points count="3">
              <point x="2140.00" y="340.00"/>
              <point x="2220.00" y="340.00"/>
              <point x="2220.00" y="280.00"/>
            </points>
          </graphic>
        </graphics>
      </edge>
      <edge source="2304" target="1337" id="3417" net="1">
        <attribute name="Multiplicity" id="3418" net="1">
          <![CDATA[1]]>
          <graphics count="1">
            <graphic xoff="20.00" x="960.00" y="740.00" id="3419" net="1" show="1" grparent="2552" state="1" pen="0,0,0" brush="255,255,255"/>
          </graphics>
        </attribute>
        <attribute name="Comment" id="3420" net="1">
          <![CDATA[]]>
          <graphics count="1">
            <graphic xoff="40.00" x="980.00" y="740.00" id="3421" net="1" show="1" grparent="2552" state="1" pen="0,0,0" brush="255,255,255"/>
          </graphics>
        </attribute>
        <graphics count="1">
          <graphic id="2552" net="1" source="2312" target="1347" state="1" show="1" pen="0,0,0" brush="0,0,0" edge_designtype="3">
            <points count="2">
              <point x="940.00" y="700.00"/>
              <point x="940.00" y="780.00"/>
            </points>
          </graphic>
        </graphics>
      </edge>
      <edge source="2313" target="1304" id="3422" net="1">
        <attribute name="Multiplicity" id="3423" net="1">
          <![CDATA[1]]>
          <graphics count="1">
            <graphic xoff="20.00" x="1240.00" y="200.00" id="3424" net="1" show="1" grparent="2552" state="1" pen="0,0,0" brush="255,255,255"/>
          </graphics>
        </attribute>
        <attribute name="Comment" id="3425" net="1">
          <![CDATA[]]>
          <graphics count="1">
            <graphic xoff="40.00" x="1260.00" y="200.00" id="3426" net="1" show="1" grparent="2552" state="1" pen="0,0,0" brush="255,255,255"/>
          </graphics>
        </attribute>
        <graphics count="1">
[truncated: 26,287 more chars]
