# Supplementary material for: The Crosstalk between SARS-CoV-2 Infection and the RAA System in Essential Hypertension—Analyses Using Systems Approach
Source: Int J Mol Sci. 2021 Sep 29;22(19):10518. doi: 10.3390/ijms221910518 (PMC8508810; doi:10.3390/ijms221910518)
Supplement: Supplementary file 1 [file ijms-22-10518-s001.zip › 0125.project]

Project name: default
Date: 2021/04/13 11:48:00
<Project blocks>
  <Subnets>
  <InvariantsData>
  <PlaceInvData>
  <MCT data>
  <StatesMatrix>
  <FunctionsData>
  <FiringRatesData>
  <SSAmatrix>
</Project blocks>
<Net data>
<ID generator state:341;55;87>
  <Places: 55>
    <Place: 0>
      <Place gID:0>
      <Place name:neoantigens>
      <Place comment:>
      <Place tokens:0>
      <Place colored:false>
      <Place colors:0;0;0;0;0;0>
      <Location data>
        <Place portal status:false>
        <Place locations:1>
          <Place location data sheet/x/y/elIndex:0;2100;1000;0>
          <Place name offset data sheet/x/y/elIndex:0;0;0;0>
      <Location data block end>
    <EOP>
    <Place: 1>
      <Place gID:1>
      <Place name:APC_cells_with_neoantigens>
      <Place comment:>
      <Place tokens:0>
      <Place colored:false>
      <Place colors:0;0;0;0;0;0>
      <Location data>
        <Place portal status:false>
        <Place locations:1>
          <Place location data sheet/x/y/elIndex:0;1960;500;0>
          <Place name offset data sheet/x/y/elIndex:0;0;0;0>
      <Location data block end>
    <EOP>
    <Place: 2>
      <Place gID:2>
      <Place name:Th1_lymphocytes>
      <Place comment:>
      <Place tokens:0>
      <Place colored:false>
      <Place colors:0;0;0;0;0;0>
      <Location data>
        <Place portal status:false>
        <Place locations:1>
          <Place location data sheet/x/y/elIndex:0;2060;460;0>
          <Place name offset data sheet/x/y/elIndex:0;0;0;0>
      <Location data block end>
    <EOP>
    <Place: 3>
      <Place gID:3>
      <Place name:RANTES_and_CCR5>
      <Place comment:>
      <Place tokens:0>
      <Place colored:false>
      <Place colors:0;0;0;0;0;0>
      <Location data>
        <Place portal status:false>
        <Place locations:1>
          <Place location data sheet/x/y/elIndex:0;2800;620;0>
          <Place name offset data sheet/x/y/elIndex:0;0;0;0>
      <Location data block end>
    <EOP>
    <Place: 4>
      <Place gID:4>
      <Place name:activated_NADPH_oxidase>
      <Place comment:>
      <Place tokens:0>
      <Place colored:false>
      <Place colors:0;0;0;0;0;0>
      <Location data>
        <Place portal status:true>
        <Place locations:3>
          <Place location data sheet/x/y/elIndex:0;900;1240;0>
          <Place name offset data sheet/x/y/elIndex:0;0;0;0>
          <Place location data sheet/x/y/elIndex:0;1360;940;1>
          <Place name offset data sheet/x/y/elIndex:0;0;0;1>
          <Place location data sheet/x/y/elIndex:0;2340;1080;2>
          <Place name offset data sheet/x/y/elIndex:0;0;0;2>
      <Location data block end>
    <EOP>
    <Place: 5>
      <Place gID:5>
      <Place name:T_lymphocytes_in_adventitia_and_perivascular_adipose_tissue>
      <Place comment:>
      <Place tokens:0>
      <Place colored:false>
      <Place colors:0;0;0;0;0;0>
      <Location data>
        <Place portal status:false>
        <Place locations:1>
          <Place location data sheet/x/y/elIndex:0;2540;460;0>
          <Place name offset data sheet/x/y/elIndex:0;0;0;0>
      <Location data block end>
    <EOP>
    <Place: 6>
      <Place gID:6>
      <Place name:increased_IFNgamma>
      <Place comment:>
      <Place tokens:0>
      <Place colored:false>
      <Place colors:0;0;0;0;0;0>
      <Location data>
        <Place portal status:true>
        <Place locations:2>
          <Place location data sheet/x/y/elIndex:0;2360;640;0>
          <Place name offset data sheet/x/y/elIndex:0;0;0;0>
          <Place location data sheet/x/y/elIndex:0;2960;140;1>
          <Place name offset data sheet/x/y/elIndex:0;0;0;1>
      <Location data block end>
    <EOP>
    <Place: 7>
      <Place gID:7>
      <Place name:IL-17>
      <Place comment:>
      <Place tokens:0>
      <Place colored:false>
      <Place colors:0;0;0;0;0;0>
      <Location data>
        <Place portal status:false>
        <Place locations:1>
          <Place location data sheet/x/y/elIndex:0;2660;820;0>
          <Place name offset data sheet/x/y/elIndex:0;0;0;0>
      <Location data block end>
    <EOP>
    <Place: 8>
      <Place gID:8>
      <Place name:APC_(macrophages,_B_lymphocytes,_dendritic_cells)>
      <Place comment:>
      <Place tokens:0>
      <Place colored:false>
      <Place colors:0;0;0;0;0;0>
      <Location data>
        <Place portal status:false>
        <Place locations:1>
          <Place location data sheet/x/y/elIndex:0;2100;660;0>
          <Place name offset data sheet/x/y/elIndex:0;0;0;0>
      <Location data block end>
    <EOP>
    <Place: 9>
      <Place gID:9>
      <Place name:CRP>
      <Place comment:>
      <Place tokens:0>
      <Place colored:false>
      <Place colors:0;0;0;0;0;0>
      <Location data>
        <Place portal status:true>
        <Place locations:2>
          <Place location data sheet/x/y/elIndex:0;2520;1120;0>
          <Place name offset data sheet/x/y/elIndex:0;0;0;0>
          <Place location data sheet/x/y/elIndex:0;1020;1200;1>
          <Place name offset data sheet/x/y/elIndex:0;0;0;1>
      <Location data block end>
    <EOP>
    <Place: 10>
      <Place gID:10>
      <Place name:CD4+_T_lymphocytes>
      <Place comment:>
      <Place tokens:0>
      <Place colored:false>
      <Place colors:0;0;0;0;0;0>
      <Location data>
        <Place portal status:false>
        <Place locations:1>
          <Place location data sheet/x/y/elIndex:0;2340;400;0>
          <Place name offset data sheet/x/y/elIndex:0;0;0;0>
      <Location data block end>
    <EOP>
    <Place: 11>
      <Place gID:11>
      <Place name:ROS_(superoxide_anion_radical_(O2))>
      <Place comment:>
      <Place tokens:0>
      <Place colored:false>
      <Place colors:0;0;0;0;0;0>
      <Location data>
        <Place portal status:true>
        <Place locations:3>
          <Place location data sheet/x/y/elIndex:0;900;1400;0>
          <Place name offset data sheet/x/y/elIndex:0;0;0;0>
          <Place location data sheet/x/y/elIndex:0;1600;1040;1>
          <Place name offset data sheet/x/y/elIndex:0;0;0;1>
          <Place location data sheet/x/y/elIndex:0;1980;1020;2>
          <Place name offset data sheet/x/y/elIndex:0;0;0;2>
      <Location data block end>
    <EOP>
    <Place: 12>
      <Place gID:12>
      <Place name:Na+_bound_to_GAGs_in_interstitium>
      <Place comment:>
      <Place tokens:0>
      <Place colored:false>
      <Place colors:0;0;0;0;0;0>
      <Location data>
        <Place portal status:false>
        <Place locations:1>
          <Place location data sheet/x/y/elIndex:0;2820;780;0>
          <Place name offset data sheet/x/y/elIndex:0;0;0;0>
      <Location data block end>
    <EOP>
    <Place: 13>
      <Place gID:13>
      <Place name:attracted_MPS>
      <Place comment:>
      <Place tokens:0>
      <Place colored:false>
      <Place colors:0;0;0;0;0;0>
      <Location data>
        <Place portal status:false>
        <Place locations:1>
          <Place location data sheet/x/y/elIndex:0;2920;1000;0>
          <Place name offset data sheet/x/y/elIndex:0;0;0;0>
      <Location data block end>
    <EOP>
    <Place: 14>
      <Place gID:14>
      <Place name:VEGFC>
      <Place comment:>
      <Place tokens:0>
      <Place colored:false>
      <Place colors:0;0;0;0;0;0>
      <Location data>
        <Place portal status:false>
        <Place locations:1>
          <Place location data sheet/x/y/elIndex:0;1580;1260;0>
          <Place name offset data sheet/x/y/elIndex:0;0;0;0>
      <Location data block end>
    <EOP>
    <Place: 15>
      <Place gID:15>
      <Place name:TonEBP>
      <Place comment:>
      <Place tokens:0>
      <Place colored:false>
      <Place colors:0;0;0;0;0;0>
      <Location data>
        <Place portal status:false>
        <Place locations:1>
          <Place location data sheet/x/y/elIndex:0;2920;1220;0>
          <Place name offset data sheet/x/y/elIndex:0;0;0;0>
      <Location data block end>
    <EOP>
    <Place: 16>
      <Place gID:16>
      <Place name:VEGFR3>
      <Place comment:>
      <Place tokens:0>
      <Place colored:false>
      <Place colors:0;0;0;0;0;0>
      <Location data>
        <Place portal status:false>
        <Place locations:1>
          <Place location data sheet/x/y/elIndex:0;1640;1340;0>
          <Place name offset data sheet/x/y/elIndex:0;0;0;0>
      <Location data block end>
    <EOP>
    <Place: 17>
      <Place gID:17>
      <Place name:VEGFC-VEGFR3_complex>
      <Place comment:>
      <Place tokens:0>
      <Place colored:false>
      <Place colors:0;0;0;0;0;0>
      <Location data>
        <Place portal status:false>
        <Place locations:1>
          <Place location data sheet/x/y/elIndex:0;2080;1260;0>
          <Place name offset data sheet/x/y/elIndex:0;0;0;0>
      <Location data block end>
    <EOP>
    <Place: 18>
      <Place gID:18>
      <Place name:VEGFR2>
      <Place comment:>
      <Place tokens:0>
      <Place colored:false>
      <Place colors:0;0;0;0;0;0>
      <Location data>
        <Place portal status:false>
        <Place locations:1>
          <Place location data sheet/x/y/elIndex:0;1360;1160;0>
          <Place name offset data sheet/x/y/elIndex:0;0;0;0>
      <Location data block end>
    <EOP>
    <Place: 19>
      <Place gID:19>
      <Place name:VEGFC-VEGFR2_complex>
      <Place comment:>
      <Place tokens:0>
      <Place colored:false>
      <Place colors:0;0;0;0;0;0>
      <Location data>
        <Place portal status:false>
        <Place locations:1>
          <Place location data sheet/x/y/elIndex:0;1360;1340;0>
          <Place name offset data sheet/x/y/elIndex:0;0;0;0>
      <Location data block end>
    <EOP>
    <Place: 20>
      <Place gID:20>
      <Place name:TNFR1>
      <Place comment:>
      <Place tokens:0>
      <Place colored:false>
      <Place colors:0;0;0;0;0;0>
      <Location data>
        <Place portal status:false>
        <Place locations:1>
          <Place location data sheet/x/y/elIndex:0;2280;840;0>
          <Place name offset data sheet/x/y/elIndex:0;0;0;0>
      <Location data block end>
    <EOP>
    <Place: 21>
      <Place gID:21>
      <Place name:high_NO>
      <Place comment:>
      <Place tokens:0>
      <Place colored:false>
      <Place colors:0;0;0;0;0;0>
      <Location data>
        <Place portal status:false>
        <Place locations:1>
          <Place location data sheet/x/y/elIndex:0;1800;1640;0>
          <Place name offset data sheet/x/y/elIndex:0;0;0;0>
      <Location data block end>
    <EOP>
    <Place: 22>
      <Place gID:22>
      <Place name:high_PGI2>
      <Place comment:>
      <Place tokens:0>
      <Place colored:false>
      <Place colors:0;0;0;0;0;0>
      <Location data>
        <Place portal status:false>
        <Place locations:1>
          <Place location data sheet/x/y/elIndex:0;1360;820;0>
          <Place name offset data sheet/x/y/elIndex:0;0;0;0>
      <Location data block end>
    <EOP>
    <Place: 23>
      <Place gID:23>
      <Place name:low_NO>
      <Place comment:>
      <Place tokens:0>
      <Place colored:false>
      <Place colors:0;0;0;0;0;0>
      <Location data>
        <Place portal status:true>
        <Place locations:3>
          <Place location data sheet/x/y/elIndex:0;2700;1220;0>
          <Place name offset data sheet/x/y/elIndex:0;0;0;0>
          <Place location data sheet/x/y/elIndex:0;660;1660;1>
          <Place name offset data sheet/x/y/elIndex:0;0;0;1>
          <Place location data sheet/x/y/elIndex:0;1540;1740;2>
          <Place name offset data sheet/x/y/elIndex:0;0;0;2>
      <Location data block end>
    <EOP>
    <Place: 24>
      <Place gID:24>
      <Place name:AT1R>
      <Place comment:>
      <Place tokens:0>
      <Place colored:false>
      <Place colors:0;0;0;0;0;0>
      <Location data>
        <Place portal status:true>
        <Place locations:3>
          <Place location data sheet/x/y/elIndex:0;1860;560;0>
          <Place name offset data sheet/x/y/elIndex:0;0;0;0>
          <Place location data sheet/x/y/elIndex:0;720;1100;1>
          <Place name offset data sheet/x/y/elIndex:0;0;0;1>
          <Place location data sheet/x/y/elIndex:0;760;1820;2>
          <Place name offset data sheet/x/y/elIndex:0;0;0;2>
      <Location data block end>
    <EOP>
    <Place: 25>
      <Place gID:25>
      <Place name:AT2R>
      <Place comment:>
      <Place tokens:0>
      <Place colored:false>
      <Place colors:0;0;0;0;0;0>
      <Location data>
        <Place portal status:true>
        <Place locations:2>
          <Place location data sheet/x/y/elIndex:0;2020;760;0>
          <Place name offset data sheet/x/y/elIndex:0;0;0;0>
          <Place location data sheet/x/y/elIndex:0;1260;580;1>
          <Place name offset data sheet/x/y/elIndex:0;0;0;1>
      <Location data block end>
    <EOP>
    <Place: 26>
      <Place gID:26>
      <Place name:peroxynitrite_(ONOO-)>
      <Place comment:>
      <Place tokens:0>
      <Place colored:false>
      <Place colors:0;0;0;0;0;0>
      <Location data>
        <Place portal status:false>
        <Place locations:1>
          <Place location data sheet/x/y/elIndex:0;1040;1600;0>
          <Place name offset data sheet/x/y/elIndex:0;0;0;0>
      <Location data block end>
    <EOP>
    <Place: 27>
      <Place gID:27>
      <Place name:decreased_blood_pressure>
      <Place comment:>
      <Place tokens:0>
      <Place colored:false>
      <Place colors:0;0;0;0;0;0>
      <Location data>
        <Place portal status:true>
        <Place locations:3>
          <Place location data sheet/x/y/elIndex:0;1500;1640;0>
          <Place name offset data sheet/x/y/elIndex:0;0;0;0>
          <Place location data sheet/x/y/elIndex:0;1640;820;1>
          <Place name offset data sheet/x/y/elIndex:0;0;0;1>
          <Place location data sheet/x/y/elIndex:0;660;620;2>
          <Place name offset data sheet/x/y/elIndex:0;0;0;2>
      <Location data block end>
    <EOP>
    <Place: 28>
      <Place gID:28>
      <Place name:high_blood_pressure>
      <Place comment:>
      <Place tokens:0>
      <Place colored:false>
      <Place colors:0;0;0;0;0;0>
      <Location data>
        <Place portal status:true>
        <Place locations:3>
          <Place location data sheet/x/y/elIndex:0;2660;1000;0>
          <Place name offset data sheet/x/y/elIndex:0;0;0;0>
          <Place location data sheet/x/y/elIndex:0;380;1360;1>
          <Place name offset data sheet/x/y/elIndex:0;0;0;1>
          <Place location data sheet/x/y/elIndex:0;1800;1740;2>
          <Place name offset data sheet/x/y/elIndex:0;0;0;2>
      <Location data block end>
    <EOP>
    <Place: 29>
      <Place gID:29>
      <Place name:high_coupled_eNOS>
      <Place comment:>
      <Place tokens:0>
      <Place colored:false>
      <Place colors:0;0;0;0;0;0>
      <Location data>
        <Place portal status:false>
        <Place locations:1>
          <Place location data sheet/x/y/elIndex:0;1920;1540;0>
          <Place name offset data sheet/x/y/elIndex:0;0;0;0>
      <Location data block end>
    <EOP>
    <Place: 30>
      <Place gID:30>
      <Place name:uncoupled_eNOS>
      <Place comment:>
      <Place tokens:0>
      <Place colored:false>
      <Place colors:0;0;0;0;0;0>
      <Location data>
        <Place portal status:false>
        <Place locations:1>
          <Place location data sheet/x/y/elIndex:0;1280;1740;0>
          <Place name offset data sheet/x/y/elIndex:0;0;0;0>
      <Location data block end>
    <EOP>
    <Place: 31>
      <Place gID:31>
      <Place name:ADMA>
      <Place comment:>
      <Place tokens:0>
      <Place colored:false>
      <Place colors:0;0;0;0;0;0>
      <Location data>
        <Place portal status:false>
        <Place locations:1>
          <Place location data sheet/x/y/elIndex:0;420;1740;0>
          <Place name offset data sheet/x/y/elIndex:0;0;0;0>
      <Location data block end>
    <EOP>
    <Place: 32>
      <Place gID:32>
      <Place name:angiotensinogen>
      <Place comment:>
      <Place tokens:0>
      <Place colored:false>
      <Place colors:0;0;0;0;0;0>
      <Location data>
        <Place portal status:false>
        <Place locations:1>
          <Place location data sheet/x/y/elIndex:0;360;400;0>
          <Place name offset data sheet/x/y/elIndex:0;0;0;0>
      <Location data block end>
    <EOP>
    <Place: 33>
      <Place gID:33>
      <Place name:angiotensin_I>
      <Place comment:>
      <Place tokens:0>
      <Place colored:false>
      <Place colors:0;0;0;0;0;0>
      <Location data>
        <Place portal status:false>
        <Place locations:1>
          <Place location data sheet/x/y/elIndex:0;800;640;0>
          <Place name offset data sheet/x/y/elIndex:0;0;0;0>
      <Location data block end>
    <EOP>
    <Place: 34>
      <Place gID:34>
      <Place name:prorenin-renin_axis>
      <Place comment:>
      <Place tokens:0>
      <Place colored:false>
      <Place colors:0;0;0;0;0;0>
      <Location data>
        <Place portal status:false>
        <Place locations:1>
          <Place location data sheet/x/y/elIndex:0;600;480;0>
          <Place name offset data sheet/x/y/elIndex:0;0;0;0>
      <Location data block end>
    <EOP>
    <Place: 35>
      <Place gID:35>
      <Place name:ACE_on_vascular_endothelium_lung_and_kidney>
      <Place comment:>
      <Place tokens:0>
      <Place colored:false>
      <Place colors:0;0;0;0;0;0>
      <Location data>
        <Place portal status:false>
        <Place locations:1>
          <Place location data sheet/x/y/elIndex:0;1140;920;0>
          <Place name offset data sheet/x/y/elIndex:0;0;0;0>
      <Location data block end>
    <EOP>
    <Place: 36>
      <Place gID:36>
      <Place name:ET1>
      <Place comment:>
      <Place tokens:0>
      <Place colored:false>
      <Place colors:0;0;0;0;0;0>
      <Location data>
        <Place portal status:true>
        <Place locations:2>
          <Place location data sheet/x/y/elIndex:0;2520;1280;0>
          <Place name offset data sheet/x/y/elIndex:0;0;0;0>
          <Place location data sheet/x/y/elIndex:0;420;1240;1>
          <Place name offset data sheet/x/y/elIndex:0;0;0;1>
      <Location data block end>
    <EOP>
    <Place: 37>
      <Place gID:37>
      <Place name:TNFalpha_and_TNFR1_complex>
      <Place comment:>
      <Place tokens:0>
      <Place colored:false>
      <Place colors:0;0;0;0;0;0>
      <Location data>
        <Place portal status:true>
        <Place locations:6>
          <Place location data sheet/x/y/elIndex:0;820;1140;0>
          <Place name offset data sheet/x/y/elIndex:0;0;0;0>
          <Place location data sheet/x/y/elIndex:0;780;1580;1>
          <Place name offset data sheet/x/y/elIndex:0;0;0;1>
          <Place location data sheet/x/y/elIndex:0;940;980;2>
          <Place name offset data sheet/x/y/elIndex:0;0;0;2>
          <Place location data sheet/x/y/elIndex:0;3060;720;3>
          <Place name offset data sheet/x/y/elIndex:0;0;0;3>
          <Place location data sheet/x/y/elIndex:0;920;400;4>
          <Place name offset data sheet/x/y/elIndex:0;0;0;4>
          <Place location data sheet/x/y/elIndex:0;2520;960;5>
          <Place name offset data sheet/x/y/elIndex:0;0;0;5>
      <Location data block end>
    <EOP>
    <Place: 38>
      <Place gID:38>
      <Place name:ACE2_protein_functional_receptor_for_SARS-CoV-2_in_various_human_organs>
      <Place comment:>
      <Place tokens:0>
      <Place colored:false>
      <Place colors:0;0;0;0;0;0>
      <Location data>
        <Place portal status:false>
        <Place locations:1>
          <Place location data sheet/x/y/elIndex:0;1220;480;0>
          <Place name offset data sheet/x/y/elIndex:0;0;0;0>
      <Location data block end>
    <EOP>
    <Place: 39>
      <Place gID:39>
      <Place name:ANG-(1-7)>
      <Place comment:>
      <Place tokens:0>
      <Place colored:false>
      <Place colors:0;0;0;0;0;0>
      <Location data>
        <Place portal status:false>
        <Place locations:1>
          <Place location data sheet/x/y/elIndex:0;1500;560;0>
          <Place name offset data sheet/x/y/elIndex:0;0;0;0>
      <Location data block end>
    <EOP>
    <Place: 40>
      <Place gID:40>
      <Place name:S_protein_of_SARS-CoV-2>
      <Place comment:>
      <Place tokens:0>
      <Place colored:false>
      <Place colors:0;0;0;0;0;0>
      <Location data>
        <Place portal status:false>
        <Place locations:1>
          <Place location data sheet/x/y/elIndex:0;1220;260;0>
          <Place name offset data sheet/x/y/elIndex:0;0;0;0>
      <Location data block end>
    <EOP>
    <Place: 41>
      <Place gID:41>
      <Place name:S_protein_and_ACE2_complex>
      <Place comment:>
      <Place tokens:0>
      <Place colored:false>
      <Place colors:0;0;0;0;0;0>
      <Location data>
        <Place portal status:false>
        <Place locations:1>
          <Place location data sheet/x/y/elIndex:0;1460;340;0>
          <Place name offset data sheet/x/y/elIndex:0;0;0;0>
      <Location data block end>
    <EOP>
    <Place: 42>
      <Place gID:42>
      <Place name:affected_cell>
      <Place comment:>
      <Place tokens:0>
      <Place colored:false>
      <Place colors:0;0;0;0;0;0>
      <Location data>
        <Place portal status:false>
        <Place locations:1>
          <Place location data sheet/x/y/elIndex:0;1840;340;0>
          <Place name offset data sheet/x/y/elIndex:0;0;0;0>
      <Location data block end>
    <EOP>
    <Place: 43>
      <Place gID:43>
      <Place name:ANG-(1-9)>
      <Place comment:>
      <Place tokens:0>
      <Place colored:false>
      <Place colors:0;0;0;0;0;0>
      <Location data>
        <Place portal status:false>
        <Place locations:1>
          <Place location data sheet/x/y/elIndex:0;940;780;0>
          <Place name offset data sheet/x/y/elIndex:0;0;0;0>
      <Location data block end>
    <EOP>
    <Place: 44>
      <Place gID:44>
      <Place name:viral_RNA>
      <Place comment:>
      <Place tokens:0>
      <Place colored:false>
      <Place colors:0;0;0;0;0;0>
      <Location data>
        <Place portal status:false>
        <Place locations:1>
          <Place location data sheet/x/y/elIndex:0;2220;280;0>
          <Place name offset data sheet/x/y/elIndex:0;0;0;0>
      <Location data block end>
    <EOP>
    <Place: 45>
      <Place gID:45>
      <Place name:infected_cell_after_reading_RNA>
      <Place comment:>
      <Place tokens:0>
      <Place colored:false>
      <Place colors:0;0;0;0;0;0>
      <Location data>
        <Place portal status:false>
        <Place locations:1>
          <Place location data sheet/x/y/elIndex:0;1840;180;0>
          <Place name offset data sheet/x/y/elIndex:0;0;0;0>
      <Location data block end>
    <EOP>
    <Place: 46>
      <Place gID:46>
      <Place name:Mas_receptor>
      <Place comment:>
      <Place tokens:0>
      <Place colored:false>
      <Place colors:0;0;0;0;0;0>
      <Location data>
        <Place portal status:false>
        <Place locations:1>
          <Place location data sheet/x/y/elIndex:0;1560;700;0>
          <Place name offset data sheet/x/y/elIndex:0;0;0;0>
      <Location data block end>
    <EOP>
    <Place: 47>
      <Place gID:47>
      <Place name:angiotensin_II_in_capillaries>
      <Place comment:>
      <Place tokens:0>
      <Place colored:false>
      <Place colors:0;0;0;0;0;0>
      <Location data>
        <Place portal status:true>
        <Place locations:4>
          <Place location data sheet/x/y/elIndex:0;660;920;0>
          <Place name offset data sheet/x/y/elIndex:0;0;0;0>
          <Place location data sheet/x/y/elIndex:0;1520;400;1>
          <Place name offset data sheet/x/y/elIndex:0;0;0;1>
          <Place location data sheet/x/y/elIndex:0;900;1820;2>
          <Place name offset data sheet/x/y/elIndex:0;0;0;2>
          <Place location data sheet/x/y/elIndex:0;3080;540;3>
          <Place name offset data sheet/x/y/elIndex:0;0;0;3>
      <Location data block end>
    <EOP>
    <Place: 48>
      <Place gID:48>
      <Place name:aldosterone>
      <Place comment:>
      <Place tokens:0>
      <Place colored:false>
      <Place colors:0;0;0;0;0;0>
      <Location data>
        <Place portal status:false>
        <Place locations:1>
          <Place location data sheet/x/y/elIndex:0;380;1060;0>
          <Place name offset data sheet/x/y/elIndex:0;0;0;0>
      <Location data block end>
    <EOP>
    <Place: 49>
      <Place gID:49>
      <Place name:activated_TACE>
      <Place comment:>
      <Place tokens:0>
      <Place colored:false>
      <Place colors:0;0;0;0;0;0>
      <Location data>
        <Place portal status:true>
        <Place locations:2>
          <Place location data sheet/x/y/elIndex:0;1220;1200;0>
          <Place name offset data sheet/x/y/elIndex:0;0;0;0>
          <Place location data sheet/x/y/elIndex:0;2160;840;1>
          <Place name offset data sheet/x/y/elIndex:0;0;0;1>
      <Location data block end>
    <EOP>
    <Place: 50>
      <Place gID:50>
      <Place name:TMPRSS2>
      <Place comment:>
      <Place tokens:0>
      <Place colored:false>
      <Place colors:0;0;0;0;0;0>
      <Location data>
        <Place portal status:false>
        <Place locations:1>
          <Place location data sheet/x/y/elIndex:0;1040;340;0>
          <Place name offset data sheet/x/y/elIndex:0;0;0;0>
      <Location data block end>
    <EOP>
    <Place: 51>
      <Place gID:51>
      <Place name:IL-6>
      <Place comment:>
      <Place tokens:0>
      <Place colored:false>
      <Place colors:0;0;0;0;0;0>
      <Location data>
        <Place portal status:true>
        <Place locations:4>
          <Place location data sheet/x/y/elIndex:0;2660;620;0>
          <Place name offset data sheet/x/y/elIndex:0;0;0;0>
          <Place location data sheet/x/y/elIndex:0;2220;1040;1>
          <Place name offset data sheet/x/y/elIndex:0;0;0;1>
          <Place location data sheet/x/y/elIndex:0;600;1100;2>
          <Place name offset data sheet/x/y/elIndex:0;0;0;2>
          <Place location data sheet/x/y/elIndex:0;2960;220;3>
          <Place name offset data sheet/x/y/elIndex:0;0;0;3>
      <Location data block end>
    <EOP>
    <Place: 52>
      <Place gID:52>
      <Place name:IL-1beta>
      <Place comment:>
      <Place tokens:0>
      <Place colored:false>
      <Place colors:0;0;0;0;0;0>
      <Location data>
        <Place portal status:true>
        <Place locations:3>
          <Place location data sheet/x/y/elIndex:0;2540;620;0>
          <Place name offset data sheet/x/y/elIndex:0;0;0;0>
          <Place location data sheet/x/y/elIndex:0;1140;1060;1>
          <Place name offset data sheet/x/y/elIndex:0;0;0;1>
          <Place location data sheet/x/y/elIndex:0;2960;280;2>
          <Place name offset data sheet/x/y/elIndex:0;0;0;2>
      <Location data block end>
    <EOP>
    <Place: 53>
      <Place gID:53>
      <Place name:IL-23>
      <Place comment:>
      <Place tokens:0>
      <Place colored:false>
      <Place colors:0;0;0;0;0;0>
      <Location data>
        <Place portal status:true>
        <Place locations:2>
          <Place location data sheet/x/y/elIndex:0;2580;800;0>
          <Place name offset data sheet/x/y/elIndex:0;0;0;0>
          <Place location data sheet/x/y/elIndex:0;2340;540;1>
          <Place name offset data sheet/x/y/elIndex:0;0;0;1>
      <Location data block end>
    <EOP>
    <Place: 54>
      <Place gID:54>
      <Place name:TNFalpha>
      <Place comment:>
      <Place tokens:0>
      <Place colored:false>
      <Place colors:0;0;0;0;0;0>
      <Location data>
        <Place portal status:false>
        <Place locations:1>
          <Place location data sheet/x/y/elIndex:0;2220;620;0>
          <Place name offset data sheet/x/y/elIndex:0;0;0;0>
      <Location data block end>
    <EOP>
  <Places data block end>
  <Transitions: 87>
    <Transition: 0>
      <Transition gID:55>
      <Transition type:PN>
      <Transition name:neoantigens_formation>
      <Transition comment:>
      <Transition eft:0.0>
      <Transition lft:0.0>
      <Transition duration:0.0>
      <Transition TPN status:false>
      <Transition DPN status:false>
      <Transition function flag:false>
      <Transition colored:false>
      <Transition colors threshold:1;0;0;0;0;0>
      <Location data>
        <Transition portal status:false>
        <Transition locations:1>
          <Transition location data sheet/x/y/elIndex:0;2200;1120;0>
          <Transition name offset data sheet/x/y/elIndex:0;0;0;0>
      <Location data block end>
    <EOT>
    <Transition: 1>
      <Transition gID:56>
      <Transition type:PN>
      <Transition name:chronic_inflammatory_process>
      <Transition comment:>
      <Transition eft:0.0>
      <Transition lft:0.0>
      <Transition duration:0.0>
      <Transition TPN status:false>
      <Transition DPN status:false>
      <Transition function flag:false>
      <Transition colored:false>
      <Transition colors threshold:1;0;0;0;0;0>
      <Location data>
        <Transition portal status:false>
        <Transition locations:1>
          <Transition location data sheet/x/y/elIndex:0;2520;840;0>
          <Transition name offset data sheet/x/y/elIndex:0;0;0;0>
      <Location data block end>
    <EOT>
    <Transition: 2>
      <Transition gID:57>
      <Transition type:PN>
      <Transition name:immune_system_activation_via_bacterial_inflammation>
      <Transition comment:>
      <Transition eft:0.0>
      <Transition lft:0.0>
      <Transition duration:0.0>
      <Transition TPN status:false>
      <Transition DPN status:false>
      <Transition function flag:false>
      <Transition colored:false>
      <Transition colors threshold:1;0;0;0;0;0>
      <Location data>
        <Transition portal status:false>
        <Transition locations:1>
          <Transition location data sheet/x/y/elIndex:0;2100;540;0>
          <Transition name offset data sheet/x/y/elIndex:0;0;0;0>
      <Location data block end>
    <EOT>
    <Transition: 3>
      <Transition gID:58>
      <Transition type:PN>
      <Transition name:Th_lymphocytes_migration_into_blood_vessels>
      <Transition comment:>
      <Transition eft:0.0>
      <Transition lft:0.0>
      <Transition duration:0.0>
      <Transition TPN status:false>
      <Transition DPN status:false>
      <Transition function flag:false>
      <Transition colored:false>
      <Transition colors threshold:1;0;0;0;0;0>
      <Location data>
        <Transition portal status:false>
        <Transition locations:1>
          <Transition location data sheet/x/y/elIndex:0;2800;540;0>
          <Transition name offset data sheet/x/y/elIndex:0;0;0;0>
      <Location data block end>
    <EOT>
    <Transition: 4>
      <Transition gID:59>
      <Transition type:PN>
      <Transition name:source_of_cytokines>
      <Transition comment:>
      <Transition eft:0.0>
      <Transition lft:0.0>
      <Transition duration:0.0>
      <Transition TPN status:false>
      <Transition DPN status:false>
      <Transition function flag:false>
      <Transition colored:false>
      <Transition colors threshold:1;0;0;0;0;0>
      <Location data>
        <Transition portal status:false>
        <Transition locations:1>
          <Transition location data sheet/x/y/elIndex:0;2540;540;0>
          <Transition name offset data sheet/x/y/elIndex:0;0;0;0>
      <Location data block end>
    <EOT>
    <Transition: 5>
      <Transition gID:60>
      <Transition type:PN>
      <Transition name:acute_phase_reaction_in_liver>
      <Transition comment:>
      <Transition eft:0.0>
      <Transition lft:0.0>
      <Transition duration:0.0>
      <Transition TPN status:false>
      <Transition DPN status:false>
      <Transition function flag:false>
      <Transition colored:false>
      <Transition colors threshold:1;0;0;0;0;0>
      <Location data>
        <Transition portal status:false>
        <Transition locations:1>
          <Transition location data sheet/x/y/elIndex:0;2520;1040;0>
          <Transition name offset data sheet/x/y/elIndex:0;0;0;0>
      <Location data block end>
    <EOT>
    <Transition: 6>
      <Transition gID:61>
      <Transition type:PN>
      <Transition name:increased_AT1R_in_vascular_smooth_muscles_cells>
      <Transition comment:>
      <Transition eft:0.0>
      <Transition lft:0.0>
      <Transition duration:0.0>
      <Transition TPN status:false>
      <Transition DPN status:false>
      <Transition function flag:false>
      <Transition colored:false>
      <Transition colors threshold:1;0;0;0;0;0>
      <Location data>
        <Transition portal status:false>
        <Transition locations:1>
          <Transition location data sheet/x/y/elIndex:0;1860;700;0>
          <Transition name offset data sheet/x/y/elIndex:0;0;0;0>
      <Location data block end>
    <EOT>
    <Transition: 7>
      <Transition gID:62>
      <Transition type:PN>
      <Transition name:AT1R_source>
      <Transition comment:>
      <Transition eft:0.0>
      <Transition lft:0.0>
      <Transition duration:0.0>
      <Transition TPN status:false>
      <Transition DPN status:false>
      <Transition function flag:false>
      <Transition colored:false>
      <Transition colors threshold:1;0;0;0;0;0>
      <Location data>
        <Transition portal status:false>
        <Transition locations:1>
          <Transition location data sheet/x/y/elIndex:0;1800;480;0>
          <Transition name offset data sheet/x/y/elIndex:0;0;0;0>
      <Location data block end>
    <EOT>
    <Transition: 8>
      <Transition gID:63>
      <Transition type:PN>
      <Transition name:T_lymphocytes_activation_and_proliferation_via_AT1R>
      <Transition comment:>
      <Transition eft:0.0>
      <Transition lft:0.0>
      <Transition duration:0.0>
      <Transition TPN status:false>
      <Transition DPN status:false>
      <Transition function flag:false>
      <Transition colored:false>
      <Transition colors threshold:1;0;0;0;0;0>
      <Location data>
        <Transition portal status:false>
        <Transition locations:1>
          <Transition location data sheet/x/y/elIndex:0;1860;400;0>
          <Transition name offset data sheet/x/y/elIndex:0;0;0;0>
      <Location data block end>
    <EOT>
    <Transition: 9>
      <Transition gID:64>
      <Transition type:PN>
      <Transition name:reducing_activity_of_eNOS_by_CRP>
      <Transition comment:>
      <Transition eft:0.0>
      <Transition lft:0.0>
      <Transition duration:0.0>
      <Transition TPN status:false>
      <Transition DPN status:false>
      <Transition function flag:false>
      <Transition colored:false>
      <Transition colors threshold:1;0;0;0;0;0>
      <Location data>
        <Transition portal status:false>
        <Transition locations:1>
          <Transition location data sheet/x/y/elIndex:0;2700;1120;0>
          <Transition name offset data sheet/x/y/elIndex:0;0;0;0>
      <Location data block end>
    <EOT>
    <Transition: 10>
      <Transition gID:65>
      <Transition type:PN>
      <Transition name:osmotically_independent_binding_of_Na+_in_interstitium>
      <Transition comment:>
      <Transition eft:0.0>
      <Transition lft:0.0>
      <Transition duration:0.0>
      <Transition TPN status:false>
      <Transition DPN status:false>
      <Transition function flag:false>
      <Transition colored:false>
      <Transition colors threshold:1;0;0;0;0;0>
      <Location data>
        <Transition portal status:false>
        <Transition locations:1>
          <Transition location data sheet/x/y/elIndex:0;2980;840;0>
          <Transition name offset data sheet/x/y/elIndex:0;0;0;0>
      <Location data block end>
    <EOT>
    <Transition: 11>
      <Transition gID:66>
      <Transition type:PN>
      <Transition name:immune_system_activation_in_interstitium_under_local_hypertonic_state>
      <Transition comment:>
      <Transition eft:0.0>
      <Transition lft:0.0>
      <Transition duration:0.0>
      <Transition TPN status:false>
      <Transition DPN status:false>
      <Transition function flag:false>
      <Transition colored:false>
      <Transition colors threshold:1;0;0;0;0;0>
      <Location data>
        <Transition portal status:false>
        <Transition locations:1>
          <Transition location data sheet/x/y/elIndex:0;2920;920;0>
          <Transition name offset data sheet/x/y/elIndex:0;0;0;0>
      <Location data block end>
    <EOT>
    <Transition: 12>
      <Transition gID:67>
      <Transition type:PN>
      <Transition name:VEGFC_activation>
      <Transition comment:>
      <Transition eft:0.0>
      <Transition lft:0.0>
      <Transition duration:0.0>
      <Transition TPN status:false>
      <Transition DPN status:false>
      <Transition function flag:false>
      <Transition colored:false>
      <Transition colors threshold:1;0;0;0;0;0>
      <Location data>
        <Transition portal status:false>
        <Transition locations:1>
          <Transition location data sheet/x/y/elIndex:0;1860;1400;0>
          <Transition name offset data sheet/x/y/elIndex:0;0;0;0>
      <Location data block end>
    <EOT>
    <Transition: 13>
      <Transition gID:68>
      <Transition type:PN>
      <Transition name:modification_of_lymphatic_capillary_network_via_VEGFR3>
      <Transition comment:>
      <Transition eft:0.0>
      <Transition lft:0.0>
      <Transition duration:0.0>
      <Transition TPN status:false>
      <Transition DPN status:false>
      <Transition function flag:false>
      <Transition colored:false>
      <Transition colors threshold:1;0;0;0;0;0>
      <Location data>
        <Transition portal status:false>
        <Transition locations:1>
          <Transition location data sheet/x/y/elIndex:0;2080;1340;0>
          <Transition name offset data sheet/x/y/elIndex:0;0;0;0>
      <Location data block end>
    <EOT>
    <Transition: 14>
      <Transition gID:69>
      <Transition type:PN>
      <Transition name:NO_increase>
      <Transition comment:>
      <Transition eft:0.0>
      <Transition lft:0.0>
      <Transition duration:0.0>
      <Transition TPN status:false>
      <Transition DPN status:false>
      <Transition function flag:false>
      <Transition colored:false>
      <Transition colors threshold:1;0;0;0;0;0>
      <Location data>
        <Transition portal status:false>
        <Transition locations:1>
          <Transition location data sheet/x/y/elIndex:0;1920;1640;0>
          <Transition name offset data sheet/x/y/elIndex:0;0;0;0>
      <Location data block end>
    <EOT>
    <Transition: 15>
      <Transition gID:70>
      <Transition type:PN>
      <Transition name:induction_of_Th17>
      <Transition comment:>
      <Transition eft:0.0>
      <Transition lft:0.0>
      <Transition duration:0.0>
      <Transition TPN status:false>
      <Transition DPN status:false>
      <Transition function flag:false>
      <Transition colored:false>
      <Transition colors threshold:1;0;0;0;0;0>
      <Location data>
        <Transition portal status:false>
        <Transition locations:1>
          <Transition location data sheet/x/y/elIndex:0;2660;720;0>
          <Transition name offset data sheet/x/y/elIndex:0;0;0;0>
      <Location data block end>
    <EOT>
    <Transition: 16>
      <Transition gID:71>
      <Transition type:PN>
      <Transition name:TonEBP_synthesis_under_local_hypertonic_state>
      <Transition comment:>
      <Transition eft:0.0>
      <Transition lft:0.0>
      <Transition duration:0.0>
      <Transition TPN status:false>
      <Transition DPN status:false>
      <Transition function flag:false>
      <Transition colored:false>
      <Transition colors threshold:1;0;0;0;0;0>
      <Location data>
        <Transition portal status:false>
        <Transition locations:1>
          <Transition location data sheet/x/y/elIndex:0;2920;1080;0>
          <Transition name offset data sheet/x/y/elIndex:0;0;0;0>
      <Location data block end>
    <EOT>
    <Transition: 17>
      <Transition gID:72>
      <Transition type:PN>
      <Transition name:VEGFR3_and_VEGFC_binding>
      <Transition comment:>
      <Transition eft:0.0>
      <Transition lft:0.0>
      <Transition duration:0.0>
      <Transition TPN status:false>
      <Transition DPN status:false>
      <Transition function flag:false>
      <Transition colored:false>
      <Transition colors threshold:1;0;0;0;0;0>
      <Location data>
        <Transition portal status:false>
        <Transition locations:1>
          <Transition location data sheet/x/y/elIndex:0;1740;1260;0>
          <Transition name offset data sheet/x/y/elIndex:0;0;0;0>
      <Location data block end>
    <EOT>
    <Transition: 18>
      <Transition gID:73>
      <Transition type:PN>
      <Transition name:VEGFR2_and_VEGFC_binding_(canonical_signalling)>
      <Transition comment:>
      <Transition eft:0.0>
      <Transition lft:0.0>
      <Transition duration:0.0>
      <Transition TPN status:false>
      <Transition DPN status:false>
      <Transition function flag:false>
      <Transition colored:false>
      <Transition colors threshold:1;0;0;0;0;0>
      <Location data>
        <Transition portal status:false>
        <Transition locations:1>
          <Transition location data sheet/x/y/elIndex:0;1360;1260;0>
          <Transition name offset data sheet/x/y/elIndex:0;0;0;0>
      <Location data block end>
    <EOT>
    <Transition: 19>
      <Transition gID:74>
      <Transition type:PN>
      <Transition name:muscles_relaxation>
      <Transition comment:>
      <Transition eft:0.0>
      <Transition lft:0.0>
      <Transition duration:0.0>
      <Transition TPN status:false>
      <Transition DPN status:false>
      <Transition function flag:false>
      <Transition colored:false>
      <Transition colors threshold:1;0;0;0;0;0>
      <Location data>
        <Transition portal status:false>
        <Transition locations:1>
          <Transition location data sheet/x/y/elIndex:0;1680;1640;0>
          <Transition name offset data sheet/x/y/elIndex:0;0;0;0>
      <Location data block end>
    <EOT>
    <Transition: 20>
      <Transition gID:75>
      <Transition type:PN>
      <Transition name:lymphatic_endothelium>
      <Transition comment:>
      <Transition eft:0.0>
      <Transition lft:0.0>
      <Transition duration:0.0>
      <Transition TPN status:false>
      <Transition DPN status:false>
      <Transition function flag:false>
      <Transition colored:false>
      <Transition colors threshold:1;0;0;0;0;0>
      <Location data>
        <Transition portal status:false>
        <Transition locations:1>
          <Transition location data sheet/x/y/elIndex:0;1760;1340;0>
          <Transition name offset data sheet/x/y/elIndex:0;0;0;0>
      <Location data block end>
    <EOT>
    <Transition: 21>
      <Transition gID:76>
      <Transition type:PN>
      <Transition name:vascular_endothelial_growth_factor_receptor_2_(VEGFR2)_expression>
      <Transition comment:>
      <Transition eft:0.0>
      <Transition lft:0.0>
      <Transition duration:0.0>
      <Transition TPN status:false>
      <Transition DPN status:false>
      <Transition function flag:false>
      <Transition colored:false>
      <Transition colors threshold:1;0;0;0;0;0>
      <Location data>
        <Transition portal status:false>
        <Transition locations:1>
          <Transition location data sheet/x/y/elIndex:0;1600;960;0>
          <Transition name offset data sheet/x/y/elIndex:0;0;0;0>
      <Location data block end>
    <EOT>
    <Transition: 22>
      <Transition gID:77>
      <Transition type:PN>
      <Transition name:TNFalpha_and_TNFR1_binding>
      <Transition comment:>
      <Transition eft:0.0>
      <Transition lft:0.0>
      <Transition duration:0.0>
      <Transition TPN status:false>
      <Transition DPN status:false>
      <Transition function flag:false>
      <Transition colored:false>
      <Transition colors threshold:1;0;0;0;0;0>
      <Location data>
        <Transition portal status:false>
        <Transition locations:1>
          <Transition location data sheet/x/y/elIndex:0;2220;760;0>
          <Transition name offset data sheet/x/y/elIndex:0;0;0;0>
      <Location data block end>
    <EOT>
    <Transition: 23>
      <Transition gID:78>
      <Transition type:PN>
      <Transition name:TNFR1_expression>
      <Transition comment:>
      <Transition eft:0.0>
      <Transition lft:0.0>
      <Transition duration:0.0>
      <Transition TPN status:false>
      <Transition DPN status:false>
      <Transition function flag:false>
      <Transition colored:false>
      <Transition colors threshold:1;0;0;0;0;0>
      <Location data>
        <Transition portal status:false>
        <Transition locations:1>
          <Transition location data sheet/x/y/elIndex:0;2340;900;0>
          <Transition name offset data sheet/x/y/elIndex:0;0;0;0>
      <Location data block end>
    <EOT>
    <Transition: 24>
      <Transition gID:79>
      <Transition type:PN>
      <Transition name:endothelial_stimulation_of_ICAM-1,_VCAM-1_and_PECAM-1>
      <Transition comment:>
      <Transition eft:0.0>
      <Transition lft:0.0>
      <Transition duration:0.0>
      <Transition TPN status:false>
      <Transition DPN status:false>
      <Transition function flag:false>
      <Transition colored:false>
      <Transition colors threshold:1;0;0;0;0;0>
      <Location data>
        <Transition portal status:false>
        <Transition locations:1>
          <Transition location data sheet/x/y/elIndex:0;3020;460;0>
          <Transition name offset data sheet/x/y/elIndex:0;0;0;0>
      <Location data block end>
    <EOT>
    <Transition: 25>
      <Transition gID:80>
      <Transition type:PN>
      <Transition name:vasoconstriction>
      <Transition comment:>
      <Transition eft:0.0>
      <Transition lft:0.0>
      <Transition duration:0.0>
      <Transition TPN status:false>
      <Transition DPN status:false>
      <Transition function flag:false>
      <Transition colored:false>
      <Transition colors threshold:1;0;0;0;0;0>
      <Location data>
        <Transition portal status:false>
        <Transition locations:1>
          <Transition location data sheet/x/y/elIndex:0;1640;1740;0>
          <Transition name offset data sheet/x/y/elIndex:0;0;0;0>
      <Location data block end>
    <EOT>
    <Transition: 26>
      <Transition gID:81>
      <Transition type:PN>
      <Transition name:lowering_blood_pressure_by_PGI2>
      <Transition comment:>
      <Transition eft:0.0>
      <Transition lft:0.0>
      <Transition duration:0.0>
      <Transition TPN status:false>
      <Transition DPN status:false>
      <Transition function flag:false>
      <Transition colored:false>
      <Transition colors threshold:1;0;0;0;0;0>
      <Location data>
        <Transition portal status:false>
        <Transition locations:1>
          <Transition location data sheet/x/y/elIndex:0;1640;900;0>
          <Transition name offset data sheet/x/y/elIndex:0;0;0;0>
      <Location data block end>
    <EOT>
    <Transition: 27>
      <Transition gID:82>
      <Transition type:PN>
      <Transition name:eNOS_expression_significantly_attenuated_by_TNFalpha>
      <Transition comment:>
      <Transition eft:0.0>
      <Transition lft:0.0>
      <Transition duration:0.0>
      <Transition TPN status:false>
      <Transition DPN status:false>
      <Transition function flag:false>
      <Transition colored:false>
      <Transition colors threshold:1;0;0;0;0;0>
      <Location data>
        <Transition portal status:false>
        <Transition locations:1>
          <Transition location data sheet/x/y/elIndex:0;900;1660;0>
          <Transition name offset data sheet/x/y/elIndex:0;0;0;0>
      <Location data block end>
    <EOT>
    <Transition: 28>
      <Transition gID:83>
      <Transition type:PN>
      <Transition name:APC_with_neoantigens_binding>
      <Transition comment:>
      <Transition eft:0.0>
      <Transition lft:0.0>
      <Transition duration:0.0>
      <Transition TPN status:false>
      <Transition DPN status:false>
      <Transition function flag:false>
      <Transition colored:false>
      <Transition colors threshold:1;0;0;0;0;0>
      <Location data>
        <Transition portal status:false>
        <Transition locations:1>
          <Transition location data sheet/x/y/elIndex:0;2100;920;0>
          <Transition name offset data sheet/x/y/elIndex:0;0;0;0>
      <Location data block end>
    <EOT>
    <Transition: 29>
      <Transition gID:84>
      <Transition type:PN>
      <Transition name:blood_pressure_increasing>
      <Transition comment:>
      <Transition eft:0.0>
      <Transition lft:0.0>
      <Transition duration:0.0>
      <Transition TPN status:false>
      <Transition DPN status:false>
      <Transition function flag:false>
      <Transition colored:false>
      <Transition colors threshold:1;0;0;0;0;0>
      <Location data>
        <Transition portal status:false>
        <Transition locations:1>
          <Transition location data sheet/x/y/elIndex:0;2660;900;0>
          <Transition name offset data sheet/x/y/elIndex:0;0;0;0>
      <Location data block end>
    <EOT>
    <Transition: 30>
      <Transition gID:85>
      <Transition type:PN>
      <Transition name:eNOS_synthesis_induction_calcium_and_phosphorylation-dependent>
      <Transition comment:>
      <Transition eft:0.0>
      <Transition lft:0.0>
      <Transition duration:0.0>
      <Transition TPN status:false>
      <Transition DPN status:false>
      <Transition function flag:false>
      <Transition colored:false>
      <Transition colors threshold:1;0;0;0;0;0>
      <Location data>
        <Transition portal status:false>
        <Transition locations:1>
          <Transition location data sheet/x/y/elIndex:0;1500;1540;0>
          <Transition name offset data sheet/x/y/elIndex:0;0;0;0>
      <Location data block end>
    <EOT>
    <Transition: 31>
      <Transition gID:86>
      <Transition type:PN>
      <Transition name:peroxynitrite_(ONOO-)_formation>
      <Transition comment:>
      <Transition eft:0.0>
      <Transition lft:0.0>
      <Transition duration:0.0>
      <Transition TPN status:false>
      <Transition DPN status:false>
      <Transition function flag:false>
      <Transition colored:false>
      <Transition colors threshold:1;0;0;0;0;0>
      <Location data>
        <Transition portal status:false>
        <Transition locations:1>
          <Transition location data sheet/x/y/elIndex:0;1040;1500;0>
          <Transition name offset data sheet/x/y/elIndex:0;0;0;0>
      <Location data block end>
    <EOT>
    <Transition: 32>
      <Transition gID:87>
      <Transition type:PN>
      <Transition name:oxidation_of_active_eNOS_cofactor_BH4>
      <Transition comment:>
      <Transition eft:0.0>
      <Transition lft:0.0>
      <Transition duration:0.0>
      <Transition TPN status:false>
      <Transition DPN status:false>
      <Transition function flag:false>
      <Transition colored:false>
      <Transition colors threshold:1;0;0;0;0;0>
      <Location data>
        <Transition portal status:false>
        <Transition locations:1>
          <Transition location data sheet/x/y/elIndex:0;1280;1600;0>
          <Transition name offset data sheet/x/y/elIndex:0;0;0;0>
      <Location data block end>
    <EOT>
    <Transition: 33>
      <Transition gID:88>
      <Transition type:PN>
      <Transition name:superoxide_anion_radical_(O2)_synthesis_by_eNOS_uncoupling>
      <Transition comment:>
      <Transition eft:0.0>
      <Transition lft:0.0>
      <Transition duration:0.0>
      <Transition TPN status:false>
      <Transition DPN status:false>
      <Transition function flag:false>
      <Transition colored:false>
      <Transition colors threshold:1;0;0;0;0;0>
      <Location data>
        <Transition portal status:false>
        <Transition locations:1>
          <Transition location data sheet/x/y/elIndex:0;1400;1460;0>
          <Transition name offset data sheet/x/y/elIndex:0;0;0;0>
      <Location data block end>
    <EOT>
    <Transition: 34>
      <Transition gID:89>
      <Transition type:PN>
      <Transition name:low_NO_synthesis>
      <Transition comment:>
      <Transition eft:0.0>
      <Transition lft:0.0>
      <Transition duration:0.0>
      <Transition TPN status:false>
      <Transition DPN status:false>
      <Transition function flag:false>
      <Transition colored:false>
      <Transition colors threshold:1;0;0;0;0;0>
      <Location data>
        <Transition portal status:false>
        <Transition locations:1>
          <Transition location data sheet/x/y/elIndex:0;1420;1740;0>
          <Transition name offset data sheet/x/y/elIndex:0;0;0;0>
      <Location data block end>
    <EOT>
    <Transition: 35>
      <Transition gID:90>
      <Transition type:PN>
      <Transition name:uncoupled_eNOS_formation>
      <Transition comment:>
      <Transition eft:0.0>
      <Transition lft:0.0>
      <Transition duration:0.0>
      <Transition TPN status:false>
      <Transition DPN status:false>
      <Transition function flag:false>
      <Transition colored:false>
      <Transition colors threshold:1;0;0;0;0;0>
      <Location data>
        <Transition portal status:false>
        <Transition locations:1>
          <Transition location data sheet/x/y/elIndex:0;900;1740;0>
          <Transition name offset data sheet/x/y/elIndex:0;0;0;0>
      <Location data block end>
    <EOT>
    <Transition: 36>
      <Transition gID:91>
      <Transition type:PN>
      <Transition name:NADPH_oxidase_activation_via_AT1R>
      <Transition comment:>
      <Transition eft:0.0>
      <Transition lft:0.0>
      <Transition duration:0.0>
      <Transition TPN status:false>
      <Transition DPN status:false>
      <Transition function flag:false>
      <Transition colored:false>
      <Transition colors threshold:1;0;0;0;0;0>
      <Location data>
        <Transition portal status:false>
        <Transition locations:1>
          <Transition location data sheet/x/y/elIndex:0;660;1240;0>
          <Transition name offset data sheet/x/y/elIndex:0;0;0;0>
      <Location data block end>
    <EOT>
    <Transition: 37>
      <Transition gID:92>
      <Transition type:PN>
      <Transition name:NADPH_oxidase_activated_via_VEGFR2>
      <Transition comment:>
      <Transition eft:0.0>
      <Transition lft:0.0>
      <Transition duration:0.0>
      <Transition TPN status:false>
      <Transition DPN status:false>
      <Transition function flag:false>
      <Transition colored:false>
      <Transition colors threshold:1;0;0;0;0;0>
      <Location data>
        <Transition portal status:false>
        <Transition locations:1>
          <Transition location data sheet/x/y/elIndex:0;1360;1060;0>
          <Transition name offset data sheet/x/y/elIndex:0;0;0;0>
      <Location data block end>
    <EOT>
    <Transition: 38>
      <Transition gID:93>
      <Transition type:PN>
      <Transition name:non-canonical_signalling>
      <Transition comment:>
      <Transition eft:0.0>
      <Transition lft:0.0>
      <Transition duration:0.0>
      <Transition TPN status:false>
      <Transition DPN status:false>
      <Transition function flag:false>
      <Transition colored:false>
      <Transition colors threshold:1;0;0;0;0;0>
      <Location data>
        <Transition portal status:false>
        <Transition locations:1>
          <Transition location data sheet/x/y/elIndex:0;1600;1160;0>
          <Transition name offset data sheet/x/y/elIndex:0;0;0;0>
      <Location data block end>
    <EOT>
    <Transition: 39>
      <Transition gID:94>
      <Transition type:PN>
      <Transition name:superoxide_anion_radical_generation_via_low_NO>
      <Transition comment:>
      <Transition eft:0.0>
      <Transition lft:0.0>
      <Transition duration:0.0>
      <Transition TPN status:false>
      <Transition DPN status:false>
      <Transition function flag:false>
      <Transition colored:false>
      <Transition colors threshold:1;0;0;0;0;0>
      <Location data>
        <Transition portal status:false>
        <Transition locations:1>
          <Transition location data sheet/x/y/elIndex:0;660;1500;0>
          <Transition name offset data sheet/x/y/elIndex:0;0;0;0>
      <Location data block end>
    <EOT>
    <Transition: 40>
      <Transition gID:95>
      <Transition type:PN>
      <Transition name:superoxide_anion_radical_generation_via_NADPH_oxidase>
      <Transition comment:>
      <Transition eft:0.0>
      <Transition lft:0.0>
      <Transition duration:0.0>
      <Transition TPN status:false>
      <Transition DPN status:false>
      <Transition function flag:false>
      <Transition colored:false>
      <Transition colors threshold:1;0;0;0;0;0>
      <Location data>
        <Transition portal status:false>
        <Transition locations:1>
          <Transition location data sheet/x/y/elIndex:0;900;1320;0>
          <Transition name offset data sheet/x/y/elIndex:0;0;0;0>
      <Location data block end>
    <EOT>
    <Transition: 41>
      <Transition gID:96>
      <Transition type:PN>
      <Transition name:superoxide_anion_generation_via_high_blood_pressure>
      <Transition comment:>
      <Transition eft:0.0>
      <Transition lft:0.0>
      <Transition duration:0.0>
      <Transition TPN status:false>
      <Transition DPN status:false>
      <Transition function flag:false>
      <Transition colored:false>
      <Transition colors threshold:1;0;0;0;0;0>
      <Location data>
        <Transition portal status:false>
        <Transition locations:1>
          <Transition location data sheet/x/y/elIndex:0;560;1400;0>
          <Transition name offset data sheet/x/y/elIndex:0;0;0;0>
      <Location data block end>
    <EOT>
    <Transition: 42>
      <Transition gID:97>
      <Transition type:PN>
      <Transition name:ADAMA_synthesis_induction_by_oxidative_stress>
      <Transition comment:>
      <Transition eft:0.0>
      <Transition lft:0.0>
      <Transition duration:0.0>
      <Transition TPN status:false>
      <Transition DPN status:false>
      <Transition function flag:false>
      <Transition colored:false>
      <Transition colors threshold:1;0;0;0;0;0>
      <Location data>
        <Transition portal status:false>
        <Transition locations:1>
          <Transition location data sheet/x/y/elIndex:0;420;1660;0>
          <Transition name offset data sheet/x/y/elIndex:0;0;0;0>
      <Location data block end>
    <EOT>
    <Transition: 43>
      <Transition gID:98>
      <Transition type:PN>
      <Transition name:angiotensinogen_synthesis_by_liver>
      <Transition comment:>
      <Transition eft:0.0>
      <Transition lft:0.0>
      <Transition duration:0.0>
      <Transition TPN status:false>
      <Transition DPN status:false>
      <Transition function flag:false>
      <Transition colored:false>
      <Transition colors threshold:1;0;0;0;0;0>
      <Location data>
        <Transition portal status:false>
        <Transition locations:1>
          <Transition location data sheet/x/y/elIndex:0;360;320;0>
          <Transition name offset data sheet/x/y/elIndex:0;0;0;0>
      <Location data block end>
    <EOT>
    <Transition: 44>
      <Transition gID:99>
      <Transition type:PN>
      <Transition name:angiotensinogen_and_renin_binding>
      <Transition comment:>
      <Transition eft:0.0>
      <Transition lft:0.0>
      <Transition duration:0.0>
      <Transition TPN status:false>
      <Transition DPN status:false>
      <Transition function flag:false>
      <Transition colored:false>
      <Transition colors threshold:1;0;0;0;0;0>
      <Location data>
        <Transition portal status:false>
        <Transition locations:1>
          <Transition location data sheet/x/y/elIndex:0;800;480;0>
          <Transition name offset data sheet/x/y/elIndex:0;0;0;0>
      <Location data block end>
    <EOT>
    <Transition: 45>
      <Transition gID:100>
      <Transition type:PN>
      <Transition name:angiotensin_I_and_ACE_binding>
      <Transition comment:>
      <Transition eft:0.0>
      <Transition lft:0.0>
      <Transition duration:0.0>
      <Transition TPN status:false>
      <Transition DPN status:false>
      <Transition function flag:false>
      <Transition colored:false>
      <Transition colors threshold:1;0;0;0;0;0>
      <Location data>
        <Transition portal status:false>
        <Transition locations:1>
          <Transition location data sheet/x/y/elIndex:0;800;820;0>
          <Transition name offset data sheet/x/y/elIndex:0;0;0;0>
      <Location data block end>
    <EOT>
    <Transition: 46>
      <Transition gID:101>
      <Transition type:PN>
      <Transition name:ACE_synthesis_by_vascular_endothelium_in_the_lungs_and_the_kidney>
      <Transition comment:>
      <Transition eft:0.0>
      <Transition lft:0.0>
      <Transition duration:0.0>
      <Transition TPN status:false>
      <Transition DPN status:false>
      <Transition function flag:false>
      <Transition colored:false>
      <Transition colors threshold:1;0;0;0;0;0>
      <Location data>
        <Transition portal status:false>
        <Transition locations:1>
          <Transition location data sheet/x/y/elIndex:0;1020;860;0>
          <Transition name offset data sheet/x/y/elIndex:0;0;0;0>
      <Location data block end>
    <EOT>
    <Transition: 47>
      <Transition gID:102>
      <Transition type:PN>
      <Transition name:decreased_in_renal_perfusion_and_decreased_sodium_load_in_DCT>
      <Transition comment:>
      <Transition eft:0.0>
      <Transition lft:0.0>
      <Transition duration:0.0>
      <Transition TPN status:false>
      <Transition DPN status:false>
      <Transition function flag:false>
      <Transition colored:false>
      <Transition colors threshold:1;0;0;0;0;0>
      <Location data>
        <Transition portal status:false>
        <Transition locations:1>
          <Transition location data sheet/x/y/elIndex:0;660;540;0>
          <Transition name offset data sheet/x/y/elIndex:0;0;0;0>
      <Location data block end>
    <EOT>
    <Transition: 48>
      <Transition gID:103>
      <Transition type:PN>
      <Transition name:activation_of_aortic_carotid_baroreceptors>
      <Transition comment:>
      <Transition eft:0.0>
      <Transition lft:0.0>
      <Transition duration:0.0>
      <Transition TPN status:false>
      <Transition DPN status:false>
      <Transition function flag:false>
      <Transition colored:false>
      <Transition colors threshold:1;0;0;0;0;0>
      <Location data>
        <Transition portal status:false>
        <Transition locations:1>
          <Transition location data sheet/x/y/elIndex:0;360;620;0>
          <Transition name offset data sheet/x/y/elIndex:0;0;0;0>
      <Location data block end>
    <EOT>
    <Transition: 49>
      <Transition gID:104>
      <Transition type:PN>
      <Transition name:stimulation_of_VEGFC_formation_by_bradykinin-B2R_complex>
      <Transition comment:>
      <Transition eft:0.0>
      <Transition lft:0.0>
      <Transition duration:0.0>
      <Transition TPN status:false>
      <Transition DPN status:false>
      <Transition function flag:false>
      <Transition colored:false>
      <Transition colors threshold:1;0;0;0;0;0>
      <Location data>
        <Transition portal status:false>
        <Transition locations:1>
          <Transition location data sheet/x/y/elIndex:0;1760;1080;0>
          <Transition name offset data sheet/x/y/elIndex:0;0;0;0>
      <Location data block end>
    <EOT>
    <Transition: 50>
      <Transition gID:105>
      <Transition type:PN>
      <Transition name:synthesis_and_release_stimulation>
      <Transition comment:>
      <Transition eft:0.0>
      <Transition lft:0.0>
      <Transition duration:0.0>
      <Transition TPN status:false>
      <Transition DPN status:false>
      <Transition function flag:false>
      <Transition colored:false>
      <Transition colors threshold:1;0;0;0;0;0>
      <Location data>
        <Transition portal status:false>
        <Transition locations:1>
          <Transition location data sheet/x/y/elIndex:0;2520;1200;0>
          <Transition name offset data sheet/x/y/elIndex:0;0;0;0>
      <Location data block end>
    <EOT>
    <Transition: 51>
      <Transition gID:106>
      <Transition type:PN>
      <Transition name:ACE_downregulation>
      <Transition comment:>
      <Transition eft:0.0>
      <Transition lft:0.0>
      <Transition duration:0.0>
      <Transition TPN status:false>
      <Transition DPN status:false>
      <Transition function flag:false>
      <Transition colored:false>
      <Transition colors threshold:1;0;0;0;0;0>
      <Location data>
        <Transition portal status:false>
        <Transition locations:1>
          <Transition location data sheet/x/y/elIndex:0;1140;980;0>
          <Transition name offset data sheet/x/y/elIndex:0;0;0;0>
      <Location data block end>
    <EOT>
    <Transition: 52>
      <Transition gID:107>
      <Transition type:PN>
      <Transition name:sympathetic_stimulation_under_stress>
      <Transition comment:>
      <Transition eft:0.0>
      <Transition lft:0.0>
      <Transition duration:0.0>
      <Transition TPN status:false>
      <Transition DPN status:false>
      <Transition function flag:false>
      <Transition colored:false>
      <Transition colors threshold:1;0;0;0;0;0>
      <Location data>
        <Transition portal status:false>
        <Transition locations:1>
          <Transition location data sheet/x/y/elIndex:0;360;480;0>
          <Transition name offset data sheet/x/y/elIndex:0;0;0;0>
      <Location data block end>
    <EOT>
    <Transition: 53>
      <Transition gID:108>
      <Transition type:PN>
      <Transition name:AT2R_expression>
      <Transition comment:>
      <Transition eft:0.0>
      <Transition lft:0.0>
      <Transition duration:0.0>
      <Transition TPN status:false>
      <Transition DPN status:false>
      <Transition function flag:false>
      <Transition colored:false>
      <Transition colors threshold:1;0;0;0;0;0>
      <Location data>
        <Transition portal status:false>
        <Transition locations:1>
          <Transition location data sheet/x/y/elIndex:0;2020;840;0>
          <Transition name offset data sheet/x/y/elIndex:0;0;0;0>
      <Location data block end>
    <EOT>
    <Transition: 54>
      <Transition gID:109>
      <Transition type:PN>
      <Transition name:RANTES_influenced_by_TNF-TNFR_axis>
      <Transition comment:>
      <Transition eft:0.0>
      <Transition lft:0.0>
      <Transition duration:0.0>
      <Transition TPN status:false>
      <Transition DPN status:false>
      <Transition function flag:false>
      <Transition colored:false>
      <Transition colors threshold:1;0;0;0;0;0>
      <Location data>
        <Transition portal status:false>
        <Transition locations:1>
          <Transition location data sheet/x/y/elIndex:0;3060;620;0>
          <Transition name offset data sheet/x/y/elIndex:0;0;0;0>
      <Location data block end>
    <EOT>
    <Transition: 55>
      <Transition gID:110>
      <Transition type:PN>
      <Transition name:shear_stress_influenced_by_high_blood_pressure>
      <Transition comment:>
      <Transition eft:0.0>
      <Transition lft:0.0>
      <Transition duration:0.0>
      <Transition TPN status:false>
      <Transition DPN status:false>
      <Transition function flag:false>
      <Transition colored:false>
      <Transition colors threshold:1;0;0;0;0;0>
      <Location data>
        <Transition portal status:false>
        <Transition locations:1>
          <Transition location data sheet/x/y/elIndex:0;2100;1160;0>
          <Transition name offset data sheet/x/y/elIndex:0;0;0;0>
      <Location data block end>
    <EOT>
    <Transition: 56>
      <Transition gID:111>
      <Transition type:PN>
      <Transition name:convertion_of_agiotensin_II>
      <Transition comment:>
      <Transition eft:0.0>
      <Transition lft:0.0>
      <Transition duration:0.0>
      <Transition TPN status:false>
      <Transition DPN status:false>
      <Transition function flag:false>
      <Transition colored:false>
      <Transition colors threshold:1;0;0;0;0;0>
      <Location data>
        <Transition portal status:false>
        <Transition locations:1>
          <Transition location data sheet/x/y/elIndex:0;1620;480;0>
          <Transition name offset data sheet/x/y/elIndex:0;0;0;0>
      <Location data block end>
    <EOT>
    <Transition: 57>
      <Transition gID:112>
      <Transition type:PN>
      <Transition name:S_protein_and_ACE2_binding>
      <Transition comment:>
      <Transition eft:0.0>
      <Transition lft:0.0>
      <Transition duration:0.0>
      <Transition TPN status:false>
      <Transition DPN status:false>
      <Transition function flag:false>
      <Transition colored:false>
      <Transition colors threshold:1;0;0;0;0;0>
      <Location data>
        <Transition portal status:false>
        <Transition locations:1>
          <Transition location data sheet/x/y/elIndex:0;1220;340;0>
          <Transition name offset data sheet/x/y/elIndex:0;0;0;0>
      <Location data block end>
    <EOT>
    <Transition: 58>
      <Transition gID:113>
      <Transition type:PN>
      <Transition name:entering_vulnerable_cell>
      <Transition comment:>
      <Transition eft:0.0>
      <Transition lft:0.0>
      <Transition duration:0.0>
      <Transition TPN status:false>
      <Transition DPN status:false>
      <Transition function flag:false>
      <Transition colored:false>
      <Transition colors threshold:1;0;0;0;0;0>
      <Location data>
        <Transition portal status:false>
        <Transition locations:1>
          <Transition location data sheet/x/y/elIndex:0;1680;340;0>
          <Transition name offset data sheet/x/y/elIndex:0;0;0;0>
      <Location data block end>
    <EOT>
    <Transition: 59>
      <Transition gID:114>
      <Transition type:PN>
      <Transition name:fusing_virus_oily_membrane_with_membrane_of_cell>
      <Transition comment:>
      <Transition eft:0.0>
      <Transition lft:0.0>
      <Transition duration:0.0>
      <Transition TPN status:false>
      <Transition DPN status:false>
      <Transition function flag:false>
      <Transition colored:false>
      <Transition colors threshold:1;0;0;0;0;0>
      <Location data>
        <Transition portal status:false>
        <Transition locations:1>
          <Transition location data sheet/x/y/elIndex:0;2140;340;0>
          <Transition name offset data sheet/x/y/elIndex:0;0;0;0>
      <Location data block end>
    <EOT>
    <Transition: 60>
      <Transition gID:115>
      <Transition type:PN>
      <Transition name:convertion_of_agiotensin_I>
      <Transition comment:>
      <Transition eft:0.0>
      <Transition lft:0.0>
      <Transition duration:0.0>
      <Transition TPN status:false>
      <Transition DPN status:false>
      <Transition function flag:false>
      <Transition colored:false>
      <Transition colors threshold:1;0;0;0;0;0>
      <Location data>
        <Transition portal status:false>
        <Transition locations:1>
          <Transition location data sheet/x/y/elIndex:0;940;700;0>
          <Transition name offset data sheet/x/y/elIndex:0;0;0;0>
      <Location data block end>
    <EOT>
    <Transition: 61>
      <Transition gID:116>
      <Transition type:PN>
      <Transition name:SARS-CoV-2_infection>
      <Transition comment:>
      <Transition eft:0.0>
      <Transition lft:0.0>
      <Transition duration:0.0>
      <Transition TPN status:false>
      <Transition DPN status:false>
      <Transition function flag:false>
      <Transition colored:false>
      <Transition colors threshold:1;0;0;0;0;0>
      <Location data>
        <Transition portal status:false>
        <Transition locations:1>
          <Transition location data sheet/x/y/elIndex:0;1220;140;0>
          <Transition name offset data sheet/x/y/elIndex:0;0;0;0>
      <Location data block end>
    <EOT>
    <Transition: 62>
      <Transition gID:117>
      <Transition type:PN>
      <Transition name:Ang-(1-7)_binding_to_Mas_receptor_induce_vasodilation,_anti-thrombosis_and_anti-arrhythmogenic_effects>
      <Transition comment:>
      <Transition eft:0.0>
      <Transition lft:0.0>
      <Transition duration:0.0>
      <Transition TPN status:false>
      <Transition DPN status:false>
      <Transition function flag:false>
      <Transition colored:false>
      <Transition colors threshold:1;0;0;0;0;0>
      <Location data>
        <Transition portal status:false>
        <Transition locations:1>
          <Transition location data sheet/x/y/elIndex:0;1640;620;0>
          <Transition name offset data sheet/x/y/elIndex:0;0;0;0>
      <Location data block end>
    <EOT>
    <Transition: 63>
      <Transition gID:118>
      <Transition type:PN>
      <Transition name:ACE2_synthesis>
      <Transition comment:>
      <Transition eft:0.0>
      <Transition lft:0.0>
      <Transition duration:0.0>
      <Transition TPN status:false>
      <Transition DPN status:false>
      <Transition function flag:false>
      <Transition colored:false>
      <Transition colors threshold:1;0;0;0;0;0>
      <Location data>
        <Transition portal status:false>
        <Transition locations:1>
          <Transition location data sheet/x/y/elIndex:0;1060;420;0>
          <Transition name offset data sheet/x/y/elIndex:0;0;0;0>
      <Location data block end>
    <EOT>
    <Transition: 64>
      <Transition gID:119>
      <Transition type:PN>
      <Transition name:releasing_viral_RNA_and_hijacking_cell>
      <Transition comment:>
      <Transition eft:0.0>
      <Transition lft:0.0>
      <Transition duration:0.0>
      <Transition TPN status:false>
      <Transition DPN status:false>
      <Transition function flag:false>
      <Transition colored:false>
      <Transition colors threshold:1;0;0;0;0;0>
      <Location data>
        <Transition portal status:false>
        <Transition locations:1>
          <Transition location data sheet/x/y/elIndex:0;2220;180;0>
          <Transition name offset data sheet/x/y/elIndex:0;0;0;0>
      <Location data block end>
    <EOT>
    <Transition: 65>
      <Transition gID:120>
      <Transition type:PN>
      <Transition name:conversion>
      <Transition comment:>
      <Transition eft:0.0>
      <Transition lft:0.0>
      <Transition duration:0.0>
      <Transition TPN status:false>
      <Transition DPN status:false>
      <Transition function flag:false>
      <Transition colored:false>
      <Transition colors threshold:1;0;0;0;0;0>
      <Location data>
        <Transition portal status:false>
        <Transition locations:1>
          <Transition location data sheet/x/y/elIndex:0;1140;560;0>
          <Transition name offset data sheet/x/y/elIndex:0;0;0;0>
      <Location data block end>
    <EOT>
    <Transition: 66>
      <Transition gID:121>
      <Transition type:PN>
      <Transition name:decreased_AT1R>
      <Transition comment:>
      <Transition eft:0.0>
      <Transition lft:0.0>
      <Transition duration:0.0>
      <Transition TPN status:false>
      <Transition DPN status:false>
      <Transition function flag:false>
      <Transition colored:false>
      <Transition colors threshold:1;0;0;0;0;0>
      <Location data>
        <Transition portal status:false>
        <Transition locations:1>
          <Transition location data sheet/x/y/elIndex:0;1700;560;0>
          <Transition name offset data sheet/x/y/elIndex:0;0;0;0>
      <Location data block end>
    <EOT>
    <Transition: 67>
      <Transition gID:122>
      <Transition type:PN>
      <Transition name:ANG-(1-9)_action>
      <Transition comment:>
      <Transition eft:0.0>
      <Transition lft:0.0>
      <Transition duration:0.0>
      <Transition TPN status:false>
      <Transition DPN status:false>
      <Transition function flag:false>
      <Transition colored:false>
      <Transition colors threshold:1;0;0;0;0;0>
      <Location data>
        <Transition portal status:false>
        <Transition locations:1>
          <Transition location data sheet/x/y/elIndex:0;660;780;0>
          <Transition name offset data sheet/x/y/elIndex:0;0;0;0>
      <Location data block end>
    <EOT>
    <Transition: 68>
      <Transition gID:123>
      <Transition type:PN>
      <Transition name:making_viral_proteins,_assembling_new_copies_and_spreading_infection>
      <Transition comment:>
      <Transition eft:0.0>
      <Transition lft:0.0>
      <Transition duration:0.0>
      <Transition TPN status:false>
      <Transition DPN status:false>
      <Transition function flag:false>
      <Transition colored:false>
      <Transition colors threshold:1;0;0;0;0;0>
      <Location data>
        <Transition portal status:false>
        <Transition locations:1>
          <Transition location data sheet/x/y/elIndex:0;1440;180;0>
          <Transition name offset data sheet/x/y/elIndex:0;0;0;0>
      <Location data block end>
    <EOT>
    <Transition: 69>
      <Transition gID:124>
      <Transition type:PN>
      <Transition name:MAS_expression>
      <Transition comment:>
      <Transition eft:0.0>
      <Transition lft:0.0>
      <Transition duration:0.0>
      <Transition TPN status:false>
      <Transition DPN status:false>
      <Transition function flag:false>
      <Transition colored:false>
      <Transition colors threshold:1;0;0;0;0;0>
      <Location data>
        <Transition portal status:false>
        <Transition locations:1>
          <Transition location data sheet/x/y/elIndex:0;1560;760;0>
          <Transition name offset data sheet/x/y/elIndex:0;0;0;0>
      <Location data block end>
    <EOT>
    <Transition: 70>
      <Transition gID:125>
      <Transition type:PN>
      <Transition name:increased_PGI2_via_ANG-(1-7)_and_AT2R>
      <Transition comment:>
      <Transition eft:0.0>
      <Transition lft:0.0>
      <Transition duration:0.0>
      <Transition TPN status:false>
      <Transition DPN status:false>
      <Transition function flag:false>
      <Transition colored:false>
      <Transition colors threshold:1;0;0;0;0;0>
      <Location data>
        <Transition portal status:false>
        <Transition locations:1>
          <Transition location data sheet/x/y/elIndex:0;1360;680;0>
          <Transition name offset data sheet/x/y/elIndex:0;0;0;0>
      <Location data block end>
    <EOT>
    <Transition: 71>
      <Transition gID:126>
      <Transition type:PN>
      <Transition name:stimulation_of_aldosterone_release>
      <Transition comment:>
      <Transition eft:0.0>
      <Transition lft:0.0>
      <Transition duration:0.0>
      <Transition TPN status:false>
      <Transition DPN status:false>
      <Transition function flag:false>
      <Transition colored:false>
      <Transition colors threshold:1;0;0;0;0;0>
      <Location data>
        <Transition portal status:false>
        <Transition locations:1>
          <Transition location data sheet/x/y/elIndex:0;420;920;0>
          <Transition name offset data sheet/x/y/elIndex:0;0;0;0>
      <Location data block end>
    <EOT>
    <Transition: 72>
      <Transition gID:127>
      <Transition type:PN>
      <Transition name:increased_aldosterone_in_blood_and_ECF_volume>
      <Transition comment:>
      <Transition eft:0.0>
      <Transition lft:0.0>
      <Transition duration:0.0>
      <Transition TPN status:false>
      <Transition DPN status:false>
      <Transition function flag:false>
      <Transition colored:false>
      <Transition colors threshold:1;0;0;0;0;0>
      <Location data>
        <Transition portal status:false>
        <Transition locations:1>
          <Transition location data sheet/x/y/elIndex:0;380;1140;0>
          <Transition name offset data sheet/x/y/elIndex:0;0;0;0>
      <Location data block end>
    <EOT>
    <Transition: 73>
      <Transition gID:128>
      <Transition type:PN>
      <Transition name:chronic_kidney_disease_progression>
      <Transition comment:>
      <Transition eft:0.0>
      <Transition lft:0.0>
      <Transition duration:0.0>
      <Transition TPN status:false>
      <Transition DPN status:false>
      <Transition function flag:false>
      <Transition colored:false>
      <Transition colors threshold:1;0;0;0;0;0>
      <Location data>
        <Transition portal status:false>
        <Transition locations:1>
          <Transition location data sheet/x/y/elIndex:0;380;1800;0>
          <Transition name offset data sheet/x/y/elIndex:0;0;0;0>
      <Location data block end>
    <EOT>
    <Transition: 74>
      <Transition gID:129>
      <Transition type:PN>
      <Transition name:MAPK-dependent_TACE_phosphorylation>
      <Transition comment:>
      <Transition eft:0.0>
      <Transition lft:0.0>
      <Transition duration:0.0>
      <Transition TPN status:false>
      <Transition DPN status:false>
      <Transition function flag:false>
      <Transition colored:false>
      <Transition colors threshold:1;0;0;0;0;0>
      <Location data>
        <Transition portal status:false>
        <Transition locations:1>
          <Transition location data sheet/x/y/elIndex:0;1220;1400;0>
          <Transition name offset data sheet/x/y/elIndex:0;0;0;0>
      <Location data block end>
    <EOT>
    <Transition: 75>
      <Transition gID:130>
      <Transition type:PN>
      <Transition name:proteolytic_cleavage_of_ACE2>
      <Transition comment:>
      <Transition eft:0.0>
      <Transition lft:0.0>
      <Transition duration:0.0>
      <Transition TPN status:false>
      <Transition DPN status:false>
      <Transition function flag:false>
      <Transition colored:false>
      <Transition colors threshold:1;0;0;0;0;0>
      <Location data>
        <Transition portal status:false>
        <Transition locations:1>
          <Transition location data sheet/x/y/elIndex:0;1220;780;0>
          <Transition name offset data sheet/x/y/elIndex:0;0;0;0>
      <Location data block end>
    <EOT>
    <Transition: 76>
      <Transition gID:131>
      <Transition type:PN>
      <Transition name:source_of_TMPRSS2>
      <Transition comment:>
      <Transition eft:0.0>
      <Transition lft:0.0>
      <Transition duration:0.0>
      <Transition TPN status:false>
      <Transition DPN status:false>
      <Transition function flag:false>
      <Transition colored:false>
      <Transition colors threshold:1;0;0;0;0;0>
      <Location data>
        <Transition portal status:false>
        <Transition locations:1>
          <Transition location data sheet/x/y/elIndex:0;1040;260;0>
          <Transition name offset data sheet/x/y/elIndex:0;0;0;0>
      <Location data block end>
    <EOT>
    <Transition: 77>
      <Transition gID:132>
      <Transition type:PN>
      <Transition name:IL-1beta_action>
      <Transition comment:>
      <Transition eft:0.0>
      <Transition lft:0.0>
      <Transition duration:0.0>
      <Transition TPN status:false>
      <Transition DPN status:false>
      <Transition function flag:false>
      <Transition colored:false>
      <Transition colors threshold:1;0;0;0;0;0>
      <Location data>
        <Transition portal status:false>
        <Transition locations:1>
          <Transition location data sheet/x/y/elIndex:0;2540;720;0>
          <Transition name offset data sheet/x/y/elIndex:0;0;0;0>
      <Location data block end>
    <EOT>
    <Transition: 78>
      <Transition gID:133>
      <Transition type:PN>
      <Transition name:immune_system_activation_via_viral_infection>
      <Transition comment:>
      <Transition eft:0.0>
      <Transition lft:0.0>
      <Transition duration:0.0>
      <Transition TPN status:false>
      <Transition DPN status:false>
      <Transition function flag:false>
      <Transition colored:false>
      <Transition colors threshold:1;0;0;0;0;0>
      <Location data>
        <Transition portal status:false>
        <Transition locations:1>
          <Transition location data sheet/x/y/elIndex:0;1840;80;0>
          <Transition name offset data sheet/x/y/elIndex:0;0;0;0>
      <Location data block end>
    <EOT>
    <Transition: 79>
      <Transition gID:134>
      <Transition type:PN>
      <Transition name:lymphocytes_migration>
      <Transition comment:>
      <Transition eft:0.0>
      <Transition lft:0.0>
      <Transition duration:0.0>
      <Transition TPN status:false>
      <Transition DPN status:false>
      <Transition function flag:false>
      <Transition colored:false>
      <Transition colors threshold:1;0;0;0;0;0>
      <Location data>
        <Transition portal status:false>
        <Transition locations:1>
          <Transition location data sheet/x/y/elIndex:0;2220;460;0>
          <Transition name offset data sheet/x/y/elIndex:0;0;0;0>
      <Location data block end>
    <EOT>
    <Transition: 80>
      <Transition gID:135>
      <Transition type:PN>
      <Transition name:enhancement_of_TNFalpha_action>
      <Transition comment:>
      <Transition eft:0.0>
      <Transition lft:0.0>
      <Transition duration:0.0>
      <Transition TPN status:false>
      <Transition DPN status:false>
      <Transition function flag:false>
      <Transition colored:false>
      <Transition colors threshold:1;0;0;0;0;0>
      <Location data>
        <Transition portal status:false>
        <Transition locations:1>
          <Transition location data sheet/x/y/elIndex:0;2360;720;0>
          <Transition name offset data sheet/x/y/elIndex:0;0;0;0>
      <Location data block end>
    <EOT>
    <Transition: 81>
      <Transition gID:136>
      <Transition type:PN>
      <Transition name:AT1R_upregulation>
      <Transition comment:>
      <Transition eft:0.0>
      <Transition lft:0.0>
      <Transition duration:0.0>
      <Transition TPN status:false>
      <Transition DPN status:false>
      <Transition function flag:false>
      <Transition colored:false>
      <Transition colors threshold:1;0;0;0;0;0>
      <Location data>
        <Transition portal status:false>
        <Transition locations:1>
          <Transition location data sheet/x/y/elIndex:0;1140;1140;0>
          <Transition name offset data sheet/x/y/elIndex:0;0;0;0>
      <Location data block end>
    <EOT>
    <Transition: 82>
      <Transition gID:137>
      <Transition type:PN>
      <Transition name:increased_formation_of_angiotensinogen>
      <Transition comment:>
      <Transition eft:0.0>
      <Transition lft:0.0>
      <Transition duration:0.0>
      <Transition TPN status:false>
      <Transition DPN status:false>
      <Transition function flag:false>
      <Transition colored:false>
      <Transition colors threshold:1;0;0;0;0;0>
      <Location data>
        <Transition portal status:false>
        <Transition locations:1>
          <Transition location data sheet/x/y/elIndex:0;640;400;0>
          <Transition name offset data sheet/x/y/elIndex:0;0;0;0>
      <Location data block end>
    <EOT>
    <Transition: 83>
      <Transition gID:138>
      <Transition type:PN>
      <Transition name:source_of_lymphocytes>
      <Transition comment:>
      <Transition eft:0.0>
      <Transition lft:0.0>
      <Transition duration:0.0>
      <Transition TPN status:false>
      <Transition DPN status:false>
      <Transition function flag:false>
      <Transition colored:false>
      <Transition colors threshold:1;0;0;0;0;0>
      <Location data>
        <Transition portal status:false>
        <Transition locations:1>
          <Transition location data sheet/x/y/elIndex:0;2480;340;0>
          <Transition name offset data sheet/x/y/elIndex:0;0;0;0>
      <Location data block end>
    <EOT>
    <Transition: 84>
      <Transition gID:139>
      <Transition type:PN>
      <Transition name:increased_stimulation_of_IFNgamma_via_products_of_viral_RNA_transcription>
      <Transition comment:>
      <Transition eft:0.0>
      <Transition lft:0.0>
      <Transition duration:0.0>
      <Transition TPN status:false>
      <Transition DPN status:false>
      <Transition function flag:false>
      <Transition colored:false>
      <Transition colors threshold:1;0;0;0;0;0>
      <Location data>
        <Transition portal status:false>
        <Transition locations:1>
          <Transition location data sheet/x/y/elIndex:0;2580;140;0>
          <Transition name offset data sheet/x/y/elIndex:0;0;0;0>
      <Location data block end>
    <EOT>
    <Transition: 85>
      <Transition gID:140>
      <Transition type:PN>
      <Transition name:increased_stimulation_of_IL-1beta_via_products_of_viral_RNA_transcription>
      <Transition comment:>
      <Transition eft:0.0>
      <Transition lft:0.0>
      <Transition duration:0.0>
      <Transition TPN status:false>
      <Transition DPN status:false>
      <Transition function flag:false>
      <Transition colored:false>
      <Transition colors threshold:1;0;0;0;0;0>
      <Location data>
        <Transition portal status:false>
        <Transition locations:1>
          <Transition location data sheet/x/y/elIndex:0;2580;280;0>
          <Transition name offset data sheet/x/y/elIndex:0;0;0;0>
      <Location data block end>
    <EOT>
    <Transition: 86>
      <Transition gID:141>
      <Transition type:PN>
      <Transition name:increased_stimulation_of_IL-6_via_products_of_viral_RNA_transcription>
      <Transition comment:>
      <Transition eft:0.0>
      <Transition lft:0.0>
      <Transition duration:0.0>
      <Transition TPN status:false>
      <Transition DPN status:false>
      <Transition function flag:false>
      <Transition colored:false>
      <Transition colors threshold:1;0;0;0;0;0>
      <Location data>
        <Transition portal status:false>
        <Transition locations:1>
          <Transition location data sheet/x/y/elIndex:0;2580;220;0>
          <Transition name offset data sheet/x/y/elIndex:0;0;0;0>
      <Location data block end>
    <EOT>
  <Transitions data block end>
  <MetaNodes: 0>
  <MetaNodes data block end>
  <Arcs data block>
    <Arc: NORMAL; P0(0) -> T28(0); 1>;99999-11111;false;1:0:0:0:0:0
    <Arc: NORMAL; P1(0) -> T8(0); 1>;99999-11111;false;1:0:0:0:0:0
    <Arc: NORMAL; P2(0) -> T79(0); 1>;99999-11111;false;1:0:0:0:0:0
    <Arc: NORMAL; P3(0) -> T3(0); 1>;99999-11111;false;1:0:0:0:0:0
    <Arc: NORMAL; P4(0) -> T40(0); 1>;99999-11111;false;1:0:0:0:0:0
    <Arc: NORMAL; P4(2) -> T0(0); 1>;99999-11111;false;1:0:0:0:0:0
    <Arc: NORMAL; P5(0) -> T4(0); 1>;99999-11111;false;1:0:0:0:0:0
    <Arc: NORMAL; P6(0) -> T77(0); 1>;99999-11111;false;1:0:0:0:0:0
    <Arc: NORMAL; P6(0) -> T80(0); 1>;99999-11111;false;1:0:0:0:0:0
    <Arc: NORMAL; P7(0) -> T29(0); 3>;99999-11111;false;3:0:0:0:0:0
    <Arc: NORMAL; P8(0) -> T28(0); 1>;99999-11111;false;1:0:0:0:0:0
    <Arc: NORMAL; P9(0) -> T6(0); 1>;2380-1200x1860-1200;false;1:0:0:0:0:0
    <Arc: NORMAL; P9(0) -> T9(0); 1>;99999-11111;false;1:0:0:0:0:0
    <Arc: NORMAL; P9(0) -> T50(0); 1>;99999-11111;false;1:0:0:0:0:0
    <Arc: NORMAL; P9(0) -> T0(0); 1>;99999-11111;false;1:0:0:0:0:0
    <Arc: NORMAL; P9(1) -> T81(0); 1>;99999-11111;false;1:0:0:0:0:0
    <Arc: NORMAL; P10(0) -> T8(0); 1>;99999-11111;false;1:0:0:0:0:0
    <Arc: NORMAL; P11(0) -> T27(0); 1>;99999-11111;false;1:0:0:0:0:0
    <Arc: NORMAL; P11(0) -> T31(0); 1>;940-1500;false;1:0:0:0:0:0
    <Arc: NORMAL; P11(0) -> T42(0); 1>;860-1460x420-1460;false;1:0:0:0:0:0
    <Arc: NORMAL; P11(0) -> T74(0); 1>;99999-11111;false;1:0:0:0:0:0
    <Arc: NORMAL; P11(1) -> T38(0); 1>;99999-11111;false;1:0:0:0:0:0
    <Arc: NORMAL; P11(2) -> T28(0); 1>;99999-11111;false;1:0:0:0:0:0
    <Arc: NORMAL; P12(0) -> T11(0); 1>;2823-920;false;1:0:0:0:0:0
    <Arc: NORMAL; P12(0) -> T15(0); 1>;99999-11111;false;1:0:0:0:0:0
    <Arc: NORMAL; P13(0) -> T16(0); 1>;99999-11111;false;1:0:0:0:0:0
    <Arc: NORMAL; P14(0) -> T17(0); 1>;99999-11111;false;1:0:0:0:0:0
    <Arc: NORMAL; P14(0) -> T18(0); 1>;99999-11111;false;1:0:0:0:0:0
    <Arc: NORMAL; P15(0) -> T12(0); 1>;2920-1400;false;1:0:0:0:0:0
    <Arc: NORMAL; P16(0) -> T17(0); 1>;99999-11111;false;1:0:0:0:0:0
    <Arc: NORMAL; P17(0) -> T13(0); 1>;99999-11111;false;1:0:0:0:0:0
    <Arc: NORMAL; P18(0) -> T18(0); 1>;99999-11111;false;1:0:0:0:0:0
    <Arc: NORMAL; P18(0) -> T37(0); 1>;99999-11111;false;1:0:0:0:0:0
    <Arc: NORMAL; P18(0) -> T38(0); 1>;99999-11111;false;1:0:0:0:0:0
    <Arc: NORMAL; P19(0) -> T30(0); 1>;1500-1340;false;1:0:0:0:0:0
    <Arc: NORMAL; P20(0) -> T22(0); 1>;99999-11111;false;1:0:0:0:0:0
    <Arc: NORMAL; P21(0) -> T19(0); 1>;99999-11111;false;1:0:0:0:0:0
    <Arc: NORMAL; P22(0) -> T26(0); 5>;1360-900;false;5:0:0:0:0:0
    <Arc: NORMAL; P23(1) -> T39(0); 1>;99999-11111;false;1:0:0:0:0:0
    <Arc: NORMAL; P23(2) -> T25(0); 1>;99999-11111;false;1:0:0:0:0:0
    <Arc: NORMAL; P24(0) -> T8(0); 1>;99999-11111;false;1:0:0:0:0:0
    <Arc: NORMAL; P24(0) -> T66(0); 1>;99999-11111;false;1:0:0:0:0:0
    <Arc: NORMAL; P24(1) -> T36(0); 1>;99999-11111;false;1:0:0:0:0:0
    <Arc: NORMAL; P24(2) -> T35(0); 1>;99999-11111;false;1:0:0:0:0:0
    <Arc: NORMAL; P25(0) -> T22(0); 1>;99999-11111;false;1:0:0:0:0:0
    <Arc: NORMAL; P25(1) -> T70(0); 1>;1261-679;false;1:0:0:0:0:0
    <Arc: NORMAL; P26(0) -> T32(0); 1>;99999-11111;false;1:0:0:0:0:0
    <Arc: NORMAL; P27(2) -> T47(0); 3>;99999-11111;false;3:0:0:0:0:0
    <Arc: NORMAL; P27(2) -> T48(0); 5>;99999-11111;false;5:0:0:0:0:0
    <Arc: NORMAL; P28(1) -> T41(0); 1>;560-1360;false;1:0:0:0:0:0
    <Arc: NORMAL; P28(1) -> T73(0); 1>;99999-11111;false;1:0:0:0:0:0
    <Arc: NORMAL; P28(2) -> T55(0); 1>;2100-1740;false;1:0:0:0:0:0
    <Arc: NORMAL; P29(0) -> T14(0); 1>;99999-11111;false;1:0:0:0:0:0
    <Arc: NORMAL; P30(0) -> T33(0); 1>;1400-1680;false;1:0:0:0:0:0
    <Arc: NORMAL; P30(0) -> T34(0); 1>;99999-11111;false;1:0:0:0:0:0
    <Arc: NORMAL; P31(0) -> T35(0); 1>;99999-11111;false;1:0:0:0:0:0
    <Arc: NORMAL; P32(0) -> T44(0); 1>;440-443x740-443;false;1:0:0:0:0:0
    <Arc: NORMAL; P33(0) -> T45(0); 1>;99999-11111;false;1:0:0:0:0:0
    <Arc: NORMAL; P33(0) -> T60(0); 3>;900-640;false;3:0:0:0:0:0
    <Arc: NORMAL; P34(0) -> T44(0); 1>;99999-11111;false;1:0:0:0:0:0
    <Arc: NORMAL; P35(0) -> T45(0); 1>;840-920;false;1:0:0:0:0:0
    <Arc: NORMAL; P35(0) -> T65(0); 2>;99999-11111;false;2:0:0:0:0:0
    <Arc: NORMAL; P35(0) -> T51(0); 1>;99999-11111;false;1:0:0:0:0:0
    <Arc: NORMAL; P36(1) -> T36(0); 1>;99999-11111;false;1:0:0:0:0:0
    <Arc: NORMAL; P36(1) -> T71(0); 1>;99999-11111;false;1:0:0:0:0:0
    <Arc: NORMAL; P37(0) -> T36(0); 1>;99999-11111;false;1:0:0:0:0:0
    <Arc: NORMAL; P37(0) -> T81(0); 1>;99999-11111;false;1:0:0:0:0:0
    <Arc: NORMAL; P37(1) -> T27(0); 1>;99999-11111;false;1:0:0:0:0:0
    <Arc: NORMAL; P37(2) -> T51(0); 1>;99999-11111;false;1:0:0:0:0:0
    <Arc: NORMAL; P37(3) -> T54(0); 1>;99999-11111;false;1:0:0:0:0:0
    <Arc: NORMAL; P37(4) -> T82(0); 1>;99999-11111;false;1:0:0:0:0:0
    <Arc: NORMAL; P37(5) -> T5(0); 1>;99999-11111;false;1:0:0:0:0:0
    <Arc: NORMAL; P38(0) -> T57(0); 1>;99999-11111;false;1:0:0:0:0:0
    <Arc: NORMAL; P38(0) -> T56(0); 2>;99999-11111;false;2:0:0:0:0:0
    <Arc: NORMAL; P38(0) -> T60(0); 3>;940-480;false;3:0:0:0:0:0
    <Arc: NORMAL; P38(0) -> T75(0); 2>;99999-11111;false;2:0:0:0:0:0
    <Arc: NORMAL; P39(0) -> T62(0); 1>;99999-11111;false;1:0:0:0:0:0
    <Arc: NORMAL; P39(0) -> T66(0); 1>;99999-11111;false;1:0:0:0:0:0
    <Arc: NORMAL; P39(0) -> T70(0); 3>;1360-620;false;3:0:0:0:0:0
    <Arc: NORMAL; P40(0) -> T57(0); 2>;99999-11111;false;2:0:0:0:0:0
    <Arc: NORMAL; P41(0) -> T58(0); 1>;99999-11111;false;1:0:0:0:0:0
    <Arc: NORMAL; P42(0) -> T59(0); 1>;99999-11111;false;1:0:0:0:0:0
    <Arc: NORMAL; P43(0) -> T65(0); 1>;1040-780;false;1:0:0:0:0:0
    <Arc: NORMAL; P43(0) -> T67(0); 1>;99999-11111;false;1:0:0:0:0:0
    <Arc: NORMAL; P44(0) -> T64(0); 1>;99999-11111;false;1:0:0:0:0:0
    <Arc: NORMAL; P44(0) -> T84(0); 1>;2320-140;false;1:0:0:0:0:0
    <Arc: NORMAL; P44(0) -> T85(0); 1>;99999-11111;false;1:0:0:0:0:0
    <Arc: NORMAL; P44(0) -> T86(0); 1>;2300-220;false;1:0:0:0:0:0
    <Arc: NORMAL; P45(0) -> T68(0); 2>;99999-11111;false;2:0:0:0:0:0
    <Arc: NORMAL; P45(0) -> T78(0); 1>;99999-11111;false;1:0:0:0:0:0
    <Arc: NORMAL; P46(0) -> T62(0); 1>;99999-11111;false;1:0:0:0:0:0
    <Arc: NORMAL; P47(0) -> T36(0); 1>;99999-11111;false;1:0:0:0:0:0
    <Arc: NORMAL; P47(0) -> T71(0); 2>;99999-11111;false;2:0:0:0:0:0
    <Arc: NORMAL; P47(1) -> T8(0); 1>;99999-11111;false;1:0:0:0:0:0
    <Arc: NORMAL; P47(1) -> T56(0); 1>;99999-11111;false;1:0:0:0:0:0
    <Arc: NORMAL; P47(2) -> T35(0); 1>;99999-11111;false;1:0:0:0:0:0
    <Arc: NORMAL; P47(3) -> T3(0); 1>;99999-11111;false;1:0:0:0:0:0
    <Arc: NORMAL; P48(0) -> T72(0); 1>;99999-11111;false;1:0:0:0:0:0
    <Arc: NORMAL; P49(0) -> T75(0); 1>;99999-11111;false;1:0:0:0:0:0
    <Arc: NORMAL; P49(1) -> T22(0); 1>;99999-11111;false;1:0:0:0:0:0
    <Arc: NORMAL; P50(0) -> T57(0); 1>;99999-11111;false;1:0:0:0:0:0
    <Arc: NORMAL; P51(1) -> T28(0); 1>;99999-11111;false;1:0:0:0:0:0
    <Arc: NORMAL; P51(1) -> T5(0); 1>;99999-11111;false;1:0:0:0:0:0
    <Arc: NORMAL; P51(2) -> T36(0); 1>;99999-11111;false;1:0:0:0:0:0
    <Arc: NORMAL; P52(0) -> T77(0); 1>;99999-11111;false;1:0:0:0:0:0
    <Arc: NORMAL; P52(1) -> T81(0); 1>;99999-11111;false;1:0:0:0:0:0
    <Arc: NORMAL; P52(1) -> T51(0); 1>;99999-11111;false;1:0:0:0:0:0
    <Arc: NORMAL; P53(0) -> T15(0); 2>;99999-11111;false;2:0:0:0:0:0
    <Arc: NORMAL; P54(0) -> T22(0); 1>;99999-11111;false;1:0:0:0:0:0
    <Arc: NORMAL; T0(0) -> P0(0); 1>;99999-11111;false;1:0:0:0:0:0
    <Arc: NORMAL; T1(0) -> P37(5); 1>;99999-11111;false;1:0:0:0:0:0
    <Arc: NORMAL; T2(0) -> P8(0); 1>;99999-11111;false;1:0:0:0:0:0
    <Arc: NORMAL; T2(0) -> P54(0); 1>;99999-11111;false;1:0:0:0:0:0
    <Arc: NORMAL; T2(0) -> P53(1); 1>;99999-11111;false;1:0:0:0:0:0
    <Arc: NORMAL; T3(0) -> P5(0); 1>;99999-11111;false;1:0:0:0:0:0
    <Arc: NORMAL; T4(0) -> P6(0); 2>;99999-11111;false;2:0:0:0:0:0
    <Arc: NORMAL; T4(0) -> P51(0); 2>;99999-11111;false;2:0:0:0:0:0
    <Arc: NORMAL; T4(0) -> P52(0); 2>;99999-11111;false;2:0:0:0:0:0
    <Arc: NORMAL; T5(0) -> P9(0); 1>;99999-11111;false;1:0:0:0:0:0
    <Arc: NORMAL; T6(0) -> P24(0); 1>;99999-11111;false;1:0:0:0:0:0
    <Arc: NORMAL; T7(0) -> P24(0); 1>;99999-11111;false;1:0:0:0:0:0
    <Arc: NORMAL; T8(0) -> P2(0); 2>;2000-460;false;2:0:0:0:0:0
    <Arc: NORMAL; T9(0) -> P23(0); 1>;99999-11111;false;1:0:0:0:0:0
    <Arc: NORMAL; T10(0) -> P12(0); 1>;2980-780;false;1:0:0:0:0:0
    <Arc: NORMAL; T11(0) -> P13(0); 1>;99999-11111;false;1:0:0:0:0:0
    <Arc: NORMAL; T12(0) -> P14(0); 1>;1580-1400;false;1:0:0:0:0:0
    <Arc: NORMAL; T14(0) -> P21(0); 1>;99999-11111;false;1:0:0:0:0:0
    <Arc: NORMAL; T15(0) -> P7(0); 3>;99999-11111;false;3:0:0:0:0:0
    <Arc: NORMAL; T15(0) -> P37(3); 3>;99999-11111;false;3:0:0:0:0:0
    <Arc: NORMAL; T15(0) -> P51(0); 1>;99999-11111;false;1:0:0:0:0:0
    <Arc: NORMAL; T15(0) -> P52(0); 1>;99999-11111;false;1:0:0:0:0:0
    <Arc: NORMAL; T16(0) -> P15(0); 1>;99999-11111;false;1:0:0:0:0:0
    <Arc: NORMAL; T17(0) -> P17(0); 1>;99999-11111;false;1:0:0:0:0:0
    <Arc: NORMAL; T18(0) -> P19(0); 1>;99999-11111;false;1:0:0:0:0:0
    <Arc: NORMAL; T19(0) -> P27(0); 1>;99999-11111;false;1:0:0:0:0:0
    <Arc: NORMAL; T20(0) -> P16(0); 1>;99999-11111;false;1:0:0:0:0:0
    <Arc: NORMAL; T21(0) -> P18(0); 1>;99999-11111;false;1:0:0:0:0:0
    <Arc: NORMAL; T22(0) -> P37(5); 1>;2220-960;false;1:0:0:0:0:0
    <Arc: NORMAL; T23(0) -> P20(0); 1>;99999-11111;false;1:0:0:0:0:0
    <Arc: NORMAL; T24(0) -> P5(0); 1>;99999-11111;false;1:0:0:0:0:0
    <Arc: NORMAL; T25(0) -> P28(2); 1>;99999-11111;false;1:0:0:0:0:0
    <Arc: NORMAL; T26(0) -> P27(1); 1>;99999-11111;false;1:0:0:0:0:0
    <Arc: NORMAL; T27(0) -> P23(1); 1>;99999-11111;false;1:0:0:0:0:0
    <Arc: NORMAL; T28(0) -> P1(0); 1>;1960-920;false;1:0:0:0:0:0
    <Arc: NORMAL; T29(0) -> P28(0); 1>;99999-11111;false;1:0:0:0:0:0
    <Arc: NORMAL; T30(0) -> P29(0); 1>;99999-11111;false;1:0:0:0:0:0
    <Arc: NORMAL; T31(0) -> P26(0); 1>;99999-11111;false;1:0:0:0:0:0
    <Arc: NORMAL; T32(0) -> P30(0); 1>;99999-11111;false;1:0:0:0:0:0
    <Arc: NORMAL; T33(0) -> P11(0); 1>;940-1460;false;1:0:0:0:0:0
    <Arc: NORMAL; T34(0) -> P23(2); 1>;99999-11111;false;1:0:0:0:0:0
    <Arc: NORMAL; T35(0) -> P30(0); 1>;99999-11111;false;1:0:0:0:0:0
    <Arc: NORMAL; T36(0) -> P4(0); 1>;99999-11111;false;1:0:0:0:0:0
    <Arc: NORMAL; T37(0) -> P4(1); 1>;99999-11111;false;1:0:0:0:0:0
    <Arc: NORMAL; T39(0) -> P11(0); 1>;860-1500;false;1:0:0:0:0:0
    <Arc: NORMAL; T40(0) -> P11(0); 1>;99999-11111;false;1:0:0:0:0:0
    <Arc: NORMAL; T41(0) -> P11(0); 2>;99999-11111;false;2:0:0:0:0:0
    <Arc: NORMAL; T42(0) -> P31(0); 1>;99999-11111;false;1:0:0:0:0:0
    <Arc: NORMAL; T42(0) -> P23(1); 1>;99999-11111;false;1:0:0:0:0:0
    <Arc: NORMAL; T43(0) -> P32(0); 1>;99999-11111;false;1:0:0:0:0:0
    <Arc: NORMAL; T44(0) -> P33(0); 1>;99999-11111;false;1:0:0:0:0:0
    <Arc: NORMAL; T45(0) -> P47(0); 2>;760-922;false;2:0:0:0:0:0
    <Arc: NORMAL; T46(0) -> P35(0); 1>;99999-11111;false;1:0:0:0:0:0
    <Arc: NORMAL; T47(0) -> P34(0); 1>;99999-11111;false;1:0:0:0:0:0
    <Arc: NORMAL; T48(0) -> P34(0); 1>;99999-11111;false;1:0:0:0:0:0
    <Arc: NORMAL; T49(0) -> P14(0); 1>;1760-1200;false;1:0:0:0:0:0
    <Arc: NORMAL; T50(0) -> P36(0); 1>;99999-11111;false;1:0:0:0:0:0
    <Arc: NORMAL; T52(0) -> P34(0); 1>;99999-11111;false;1:0:0:0:0:0
    <Arc: NORMAL; T53(0) -> P25(0); 1>;99999-11111;false;1:0:0:0:0:0
    <Arc: NORMAL; T54(0) -> P3(0); 1>;99999-11111;false;1:0:0:0:0:0
    <Arc: NORMAL; T55(0) -> P0(0); 1>;99999-11111;false;1:0:0:0:0:0
    <Arc: NORMAL; T56(0) -> P39(0); 1>;99999-11111;false;1:0:0:0:0:0
    <Arc: NORMAL; T57(0) -> P41(0); 1>;99999-11111;false;1:0:0:0:0:0
    <Arc: NORMAL; T58(0) -> P42(0); 1>;99999-11111;false;1:0:0:0:0:0
    <Arc: NORMAL; T59(0) -> P44(0); 3>;2220-340;false;3:0:0:0:0:0
    <Arc: NORMAL; T60(0) -> P43(0); 1>;99999-11111;false;1:0:0:0:0:0
    <Arc: NORMAL; T61(0) -> P40(0); 1>;99999-11111;false;1:0:0:0:0:0
    <Arc: NORMAL; T62(0) -> P27(1); 3>;99999-11111;false;3:0:0:0:0:0
    <Arc: NORMAL; T63(0) -> P38(0); 1>;99999-11111;false;1:0:0:0:0:0
    <Arc: NORMAL; T64(0) -> P45(0); 1>;99999-11111;false;1:0:0:0:0:0
    <Arc: NORMAL; T65(0) -> P39(0); 1>;99999-11111;false;1:0:0:0:0:0
    <Arc: NORMAL; T67(0) -> P27(2); 1>;99999-11111;false;1:0:0:0:0:0
    <Arc: NORMAL; T68(0) -> P40(0); 1>;1320-180;false;1:0:0:0:0:0
    <Arc: NORMAL; T69(0) -> P46(0); 1>;99999-11111;false;1:0:0:0:0:0
    <Arc: NORMAL; T70(0) -> P22(0); 1>;99999-11111;false;1:0:0:0:0:0
    <Arc: NORMAL; T70(0) -> P27(1); 1>;1440-820;false;1:0:0:0:0:0
    <Arc: NORMAL; T71(0) -> P48(0); 1>;380-920;false;1:0:0:0:0:0
    <Arc: NORMAL; T72(0) -> P28(1); 1>;99999-11111;false;1:0:0:0:0:0
    <Arc: NORMAL; T73(0) -> P31(0); 1>;420-1800;false;1:0:0:0:0:0
    <Arc: NORMAL; T74(0) -> P49(0); 1>;99999-11111;false;1:0:0:0:0:0
    <Arc: NORMAL; T76(0) -> P50(0); 1>;99999-11111;false;1:0:0:0:0:0
    <Arc: NORMAL; T78(0) -> P10(0); 1>;3040-80x3040-400;false;1:0:0:0:0:0
    <Arc: NORMAL; T79(0) -> P5(0); 1>;99999-11111;false;1:0:0:0:0:0
    <Arc: NORMAL; T80(0) -> P37(5); 1>;2360-800;false;1:0:0:0:0:0
    <Arc: NORMAL; T81(0) -> P24(1); 1>;1080-1100;false;1:0:0:0:0:0
    <Arc: NORMAL; T82(0) -> P32(0); 1>;99999-11111;false;1:0:0:0:0:0
    <Arc: NORMAL; T83(0) -> P10(0); 1>;99999-11111;false;1:0:0:0:0:0
    <Arc: NORMAL; T84(0) -> P6(1); 10>;99999-11111;false;10:0:0:0:0:0
    <Arc: NORMAL; T85(0) -> P52(2); 10>;99999-11111;false;10:0:0:0:0:0
    <Arc: NORMAL; T86(0) -> P51(3); 10>;99999-11111;false;10:0:0:0:0:0
  <Arcs data block end>
  <Functions data block>
  <Functions data block end>
<Net data end>
<Invariants data>
  <Invariants: 0>
  <EOI>
<Invariants data end>
<PlaceInv data>
  <PInvariants: 0>
  <EOPI>
<PlaceInv data end>
<MCT data>
  <MCT: 0>
  <EOM>
<MCT data end>
<States data>
  <States: 1>
    0.0;0.0;0.0;0.0;0.0;0.0;0.0;0.0;0.0;0.0;0.0;0.0;0.0;0.0;0.0;0.0;0.0;0.0;0.0;0.0;0.0;0.0;0.0;0.0;0.0;0.0;0.0;0.0;0.0;0.0;0.0;0.0;0.0;0.0;0.0;0.0;0.0;0.0;0.0;0.0;0.0;0.0;0.0;0.0;0.0;0.0;0.0;0.0;0.0;0.0;0.0;0.0;0.0;0.0;0.0
    NORMAL;
    Default&nbsp;first&nbsp;(0)&nbsp;working&nbsp;state&nbsp;for&nbsp;current&nbsp;net&nbsp;editing.&nbsp;For&nbsp;analytical&nbsp;purposes&nbsp;please&nbsp;use&nbsp;new&nbsp;states&nbsp;1,&nbsp;2&nbsp;or&nbsp;higher.
  <EOSt>
<States data end>
<Firing rates data>
  <FRvectors: 1>
    version101:1.0;0;0;;0;;ST;1.0;0;0;;0;;ST;1.0;0;0;;0;;ST;1.0;0;0;;0;;ST;1.0;0;0;;0;;ST;1.0;0;0;;0;;ST;1.0;0;0;;0;;ST;1.0;0;0;;0;;ST;1.0;0;0;;0;;ST;1.0;0;0;;0;;ST;1.0;0;0;;0;;ST;1.0;0;0;;0;;ST;1.0;0;0;;0;;ST;1.0;0;0;;0;;ST;1.0;0;0;;0;;ST;1.0;0;0;;0;;ST;1.0;0;0;;0;;ST;1.0;0;0;;0;;ST;1.0;0;0;;0;;ST;1.0;0;0;;0;;ST;1.0;0;0;;0;;ST;1.0;0;0;;0;;ST;1.0;0;0;;0;;ST;1.0;0;0;;0;;ST;1.0;0;0;;0;;ST;1.0;0;0;;0;;ST;1.0;0;0;;0;;ST;1.0;0;0;;0;;ST;1.0;0;0;;0;;ST;1.0;0;0;;0;;ST;1.0;0;0;;0;;ST;1.0;0;0;;0;;ST;1.0;0;0;;0;;ST;1.0;0;0;;0;;ST;1.0;0;0;;0;;ST;1.0;0;0;;0;;ST;1.0;0;0;;0;;ST;1.0;0;0;;0;;ST;1.0;0;0;;0;;ST;1.0;0;0;;0;;ST;1.0;0;0;;0;;ST;1.0;0;0;;0;;ST;1.0;0;0;;0;;ST;1.0;0;0;;0;;ST;1.0;0;0;;0;;ST;1.0;0;0;;0;;ST;1.0;0;0;;0;;ST;1.0;0;0;;0;;ST;1.0;0;0;;0;;ST;1.0;0;0;;0;;ST;1.0;0;0;;0;;ST;1.0;0;0;;0;;ST;1.0;0;0;;0;;ST;1.0;0;0;;0;;ST;1.0;0;0;;0;;ST;1.0;0;0;;0;;ST;1.0;0;0;;0;;ST;1.0;0;0;;0;;ST;1.0;0;0;;0;;ST;1.0;0;0;;0;;ST;1.0;0;0;;0;;ST;1.0;0;0;;0;;ST;1.0;0;0;;0;;ST;1.0;0;0;;0;;ST;1.0;0;0;;0;;ST;1.0;0;0;;0;;ST;1.0;0;0;;0;;ST;1.0;0;0;;0;;ST;1.0;0;0;;0;;ST;1.0;0;0;;0;;ST;1.0;0;0;;0;;ST;1.0;0;0;;0;;ST;1.0;0;0;;0;;ST;1.0;0;0;;0;;ST;1.0;0;0;;0;;ST;1.0;0;0;;0;;ST;1.0;0;0;;0;;ST;1.0;0;0;;0;;ST;1.0;0;0;;0;;ST;1.0;0;0;;0;;ST;1.0;0;0;;0;;ST;1.0;0;0;;0;;ST;1.0;0;0;;0;;ST;1.0;0;0;;0;;ST;1.0;0;0;;0;;ST;1.0;0;0;;0;;ST;1.0;0;0;;0;;ST
    SPN;
    Default&nbsp;description&nbsp;for&nbsp;SPN&nbsp;transitions&nbsp;data&nbsp;vector.
  <EOFRv>
<Firing rates data end>
<SSA vectors data>
  <SSA vectors: 1>
    0.0;0.0;0.0;0.0;0.0;0.0;0.0;0.0;0.0;0.0;0.0;0.0;0.0;0.0;0.0;0.0;0.0;0.0;0.0;0.0;0.0;0.0;0.0;0.0;0.0;0.0;0.0;0.0;0.0;0.0;0.0;0.0;0.0;0.0;0.0;0.0;0.0;0.0;0.0;0.0;0.0;0.0;0.0;0.0;0.0;0.0;0.0;0.0;0.0;0.0;0.0;0.0;0.0;0.0;0.0
    MOLECULES;0.0
    Default&nbsp;SSA&nbsp;data&nbsp;vector&nbsp;description
  <EOSSA>
<SSA vectors data end>
